# Supplementary material for: Unconventional conservation reveals structure-function relationships in the synaptonemal complex
Source: eLife. 2021 Nov 17;10:e72061. doi: 10.7554/eLife.72061 (PMC8598163; doi:10.7554/eLife.72061)
Supplement: Figure 2—source data 1. [file elife-72061-fig2-data1.txt]

#SYP-1 alignment for indel analysis

>Cwaitukubuli_SYP1
MDNFLTWVD-APSEALLPTPMEDESNNYLRDEILQVQQFVIDKLDEQKINDTEDEDRSMDDSIVAQRIVSDMRVEAKRSEAVRKLMAGFQKECKSNELQIVSLKQNFPTG-KVESVSYDKVISDMDYEVHRLQDQLESREIELRKRQ---NSMSKDEKSQERTMLAKLRESYVENKKKHEKLRALQMENLKIRNEYDQMVQRNAEESQILQTANVASQANEEKLEKLKEETVSMRAQLVHLESLRSKKVVDVKESEIERVKSEIEKIRKETADSRIKVDTLKASALELHKKMDGKNGSDL--TKELEAETQTLSNILQKKLKEAKK-QAKEEDGKRNLLELKASVGAEEAKLEELKRELAEMLPSDSKSVKELKREISTMEASNRSSDRKIRQAVKENDLLIEEIAKHKGPTTDS---FNMLN-ETIDLALQENVDVTLE---IPPSKPNTPWKSAPRLPLDVTPIHARRSLSREKSDEVITGIP-PVTEWMTSTP----IHKTRKQKSTERPETPQKQ---PPKKAVQTR-AARRLAETQIPDTKPR------KDTRKKKGKN
>Cbecei_SYP1
MDNFLTWVD-APSEALIPTPIEDESNNYLRDEILQIQQFVVDKLDEQKINDTEEEDRSMDDSMLAQRVVDDMRVEKRRSDAIQKAMAGFQRDCAKNELHLVSLKQKFPVS-DITANSFDKLIDEMNHEVSRLQDQLASRELELQKRQ---QSTPKNQKEEEKKKVLKLRESYLETKRKDEKLRALQIAFLKLQNEYDTTVQRQKQEKQDFEKACATLKADEERLEQLNDDNASMRAKLVELESMRSTSSTGSDEKYIARLKSETERIRRETADSRSKLESLNSQIAEMRLSSKETTKSNKKAAKEVEEKRRALVALLRKKFDEARK-AAMKEDVRRKILELKAALVAETAEFEKNKKKLAEMLPGKNKTVAELKKEIASIEATTRSRDKKIKEAIRQNEKLLEQIAKMDVPKVPSHDSFNLLD-QTVDIVVVSEKRSDVTLDIPTRRSSRDTWKSAPRLPLDVTPIHAPPPRNREISVDVITGIP-PVKEWMTSTP----LHKTRRQKSTEKAEKSQKQEK--TAPKKQTRGSTRRSAENA-AAAIAAAASAKPEPTQKRRRKN
>Cnouraguensis_SYP1
MDNFLTWVD-APSEALIPTPIEDESNNYLRDEILQIQQLIVDKLDEQKINDTEEEDRSMDDSIVAQRIVDDMRFEKRRSDAILRAMAGFQKDSAKNELQLVPLKQKFPVS-NMKPTSSEKLIDEMNHEVSRLQDQLASREHELQKLQ---RSTPKSQIEAEKKKILKLRESYLKSKRKDEKLRALQAASVLLQKEYDASTQRQKNNEQDFEKTCLALKADEGKLEQLNDDNASLRAKLVELESVRSTSSTGSDEKYIHRLKSDTERIRRETATSRVKLESLNSQIAEMQASSKETKISNEKVAKEVEEKKRALTALLKKKFNEAKK-VAKKEDARRKVMELKTTLMTEKAELEKKKNEMAEMLPGKYKTVVELKNEIAIIEAGNRSRDKKIKDAIKQNEKLLVQIAKMDIPKVVSQDSINILD-QTADIVVVGEKKGDVTMDISPRRGSRDTWKSAPRLPLDVTPIHAPPPRNREVSVDAITGIP-PIKEWMTSTP----LHKTRRQKSAEKAEKSQKQEKSAPKNSRKTRGAARRSAENA-AAAIAAAASAKPEPTQKRRKKN
>Cafra_SYP1
MDNFANWVD-APTEALIPTPEEDESNCHLRDEILQTQQYVIDKLDEQRNNEKDNDDSTVIFRERAMKLKAELASEARRAENIRLEYVELQKACRFHDMKLISMRQNFPSS-DLSAVNHVKTVDEMDRQIAKLKDQLANREKELEKFRKRSEVGFKTRVNDTRKLLKKLKTSILEEKGKQQKFIVLRAENLKLKATVKEFLARHEKEKSEFVARNTALDVERMKIETLNEESVELRAQLVQIEANRARSHGDLCEKEIERLLSNARINREKASAVLQTVDTVKGETVAEQEKLNSFKERKAENSKKCEERMADLLALLRRKFEEAKE-KARKEDVTREVVELKKLVETENVELEGAQMELEKLKPENFENLISLKKEVATMETGIRTHEKKTKEAVKENEKLVQEIAGMNVASNTTPQYHRNGDSDVTEYMESYSSDTTET--------------EASRPPV-VTPIQ-----HRQVSVDVFG-------PLATSTPRQPILHRPESGTPA------------LPKRTMPTRRAARRLPDTA-PAPKTT-------TRKKRGGKN
>Csulstoni_SYP1
MDNFANWVD-APTEALIPTPEEDESNCHLRDEILQTQQYVIDKLDEQRNNEKDNEDSTTETQEQAMKLKSELKAEAQRAETIRLEYVELQKACRFHDMKLISMRQNFPSS-DLSAVNHTKTVDEMDRQISKFKDQLANREKELEKLLKRNEKGFKSRVKDTRTLLKKLKTSILEEKGKQQKFKQLRVETIKLKAAFNEVSGRQAKEKDEIASRNASLDVQRTKLETLNEESVDLRAQLVQIESNRARSHGDFSQKEIDRLLANADKNREKTAALLQTVDAMKEETAFEQKKLDSLREKKTESSKKYDDRMSTVMALLRKKFEEAKE-KARKEDVMREVVELKKSIEKENDELEEAQKELGKLKPENIENLSALKKEVATMETGIRTNEKKTKEAVKENEKLMQEIASMNVVSSITPRTRRNGDSDATEYMESYSSETIET--------------EALRPPV-VTPIQ-----HRQVSVDVFG-------PLATSTPRQPILHRPESGTPA------------LPQRAMQTRGAARRLADTT-PAPKTT------NPRKKRGGKN
>Celegans_SYP1
MDNFTIWVD-APTEALIETPVDDQSSGFLRDEIMLTQQYVLEKLDEQ--TEQDKGEQTDEQAAKSRELASQVQTESQRMHDIKKELNVFKESCKSIELQLVSVKKSIPDRTKLQSGEKEKSLNEADYELSKFEDLLSSRERELTKII---QREQSRNNGEAKNECKRLREMIMAAKQKHEKLVELNSSCAMMQAKYDEMIIRQDQDREALEEGKLNLKASEEKLEQMREDCVTLRSQLFQFEASRSQDKTTEIEKEIEKITAETAKVRVENEQLKASLSKIKEDTKILKLKYEARQQEDIENKKLIEERKRSIIELLRRKIAEKKKSNTVKGSDRKKITSLKKAIAKEQEKLEKGKKELEQLQSS--KTESDLEEEISAMQLEINDYDKQIKDAAKEHEKLFNQIKEQRAANGDQ------FN-DTIDIVESDYSDRVVP----------------PQPSVEVTPVH------RQVSHDVFSA------PLMTSTP----LTAA-------------------TRPLKRTRAAD-RL-KTR-AEAHTA------DVRRKRGGKK
>Cinopinata_SYP1
MDNFTIWVD-APSEALIETPLDDESSCFLRDEILQTQQYVIEKLDEQKVSEQEKSEQSDKESEQECQLSSQVKAEWQELVQISRQLAVLKDACSSNDVHLMAIKKSFSDSAKIIKENHEKILFEINNEVTLFQDTLKTRRSSLNNIK----NERNRDGEEAKKECKRLRDLVMKAKQKHENLALLHASVSKLRDQYDHVLIRQNAERELIEAQKTALNAQQEYVEQMKEECVNLRSQLIHLEALRFQNQSDVDNSEIERIQKETESVRIETEELAKTLANIRTDKEEAQNKFEACKQEEIENEALIKERKQAIVELLRRKIGDVKK-KAGKRPEVKKASDLKKAISLENEKLEQLNREKNEINPEN-KNIDGLLIEVAAMKSTIRDYDRQIKEASKKNTSLVEKISQMN-PSFGRTPICPNLN-DTAEL-QTSYIDRDNH----------------QTP-LEVTSVH------RHLSHDVFIG------PIMTSTP----LHKQ-------------------PKRTAKTQAAARRL-EKV-AAAKTA------EIRKRRAGKK
>Clatens_SYP1
MDNFTIWVD-APSEALIETPLDDESNCFLREEIQQTQQYVIEKLDEQKNSEQEKGEQTDEETTQASKILARVTTEGKRSKDISRELVDLQEACKFNEIQLVSIQKNSPDSVKLCKENYDQDLIETNNALILLQDNFTKRQSSLEKLQ---QAGLSCDKEEAKKECKKLRSCVLEAKQKHEKLLTLRGSVSKLQNEYDEAIARQEKERESIEKMRAELKNDQDLVNKMTDECVNLRSQLVQIEAAQSQNQVEADQIEVQRLQNNAKKVRQETEELIPILSKIEDDMKEAQKTVEVRRQDELNDEDLIKTKKETIAKLLLLKIEHEAK-KTTKNINLKKIVDLKRAISKESLALANANKVLNEMKPDN-KTVNELKREISVMRSEIRGYEKEIREATKENGKLIEQIAEMRTPSPEATSPRMNLN-DTVDFNESEYSEQMAI----------------PEPIVNITPVQ------RIVSHDVFTGA-----PLMTSTP----LPKT-------------------AETSVKTRAAARRL-EQT-AATKTA------EIRKKRGGKK
>Cremanei_SYP1
MDNFTIWVD-APSEALIETPLDDESNCFLREEIQQTQQYVIEKLDEQKNCEQEKGEQTDEETTKASKILSLVTTEGKRSKDISRELVDLQEACKLNEIQLVSIQKNSPDFVKLCKENYDQDLIETNNALILLHDNFTKRQSSLNKLQ---QAGLSCDKEEAKKECKKLRSCVLEAKQKHEKLLTLRGSVSKLKNEFDEAMTRQEKERESIEKARAELKNDQDLVNKMTEECVNLRSQLVQIEAAQSQNQVEADQMEVQRLQNHAKKIRQETEELIPILSKIENDTKEAQKAVEVRRQNELNDEELIKTKKEAIAKILLQKIQHETK-KSTKNMNLKKIVDLKRAISKESLVLANANKVLDEMKPDN-KTVNELKREISVMRSEIRGYEKEIREATKENGKLIEQIAEMRTPSPEATSPRMNLN-DTVDFNESEYSEQMAI----------------PEPIVNITPVQ------RIVSHDVFTGA-----PLMTSTP----LPKT-------------------AETSVKTRAAARRL-EQT-AATKTA------EIRKKRGGKK
>Cbriggsae_SYP1
MDNFTIWVDSAPSETITEAPVDDESNSILRKEIQQTQQYVIGKLNEQETNEKEKGDHSKEKTMKVFKM---ITTQEKKLVNVSLHLESLEKVCKSIELQLIAMKESFPESISLTEEFYEKDLLHVENQIVLLQEICDSRVKTLNQLE---LNGFNHSKEDAKLECKKLRESILAAKQKHEKLVTLNVSKIKLQAEKDELISLNNQEAEAIEAAKLVLKSDQELAEKMTEECVSLRSQLVQMEAAQSNNQDGADKLEIDRLQKKIEQIRQETDGITSKLSEVRKETEEAQKKLNEQKQTEADNQALMGKLKADIVALLQKKIEEEKD-KKKRKPELQKMIELKKAISIENLALEQARKELEEIQVGG-KTVSELKSEITKMQSEIRSYEREIKKATKENEKLIEQIAEIRIPSPDTTLQF--LN-DTAEIDESEYSQQVVT----------------PKLEINVTPIQ------RAISRDVFTGA-----PLMTSTP----LHK--------------------PEPTGKTRAAARRL-EQN-AKAKTA------ELRKKRGGKK
>Cnigoni_SYP1
MDNFTIWVDSAPSETITEVPVDDESNSILRKEIQQTQQYVIGKLNEQETKEKEKGDHSEVQTTNALKM---ITNQEKKLENVSLQLESLEKVCKSNELQLIAIKESFPESISLSEEFYEKDLLHVENQIVLLQESCDSRAKTLNQLE---LNGFNNSKEDAKLECKKLRESILAAKEKHEKLVTLNASIIKLQAEKDDLVSLNNQEAEAIEAAKLALKSDQELAEKMTEECVSLRSQLVQMEAAQSNNQDEADKLEIDRLQKEIEQIRQETDEITSKLSEVRKETEEAQQKLNEQKRTEADNQALMAKLRADTVALLQKKIEEETD-KKKRKPELQKIIELKKAIGIENQALEQARKELEEIQVDG-KTVSELKSEITKMQSEIRSYEREIKKATKENEKLIEQIAEIRIPSPDTTPPF--LN-DTHEIDESEYSQQVVT----------------PKLEINVTPIQ------RAISRDVFTGA-----PLMTSTP----LHK--------------------PEPTGKTRAAARRL-EQN-AKAKTA------ELRKKRGGKK
>Csinica_SYP1
MDNFTIWVD-APSETFSETTFDDESNCALRTEIQNTQQYVITKLEEQESCEQERGDQAEEETTNAFKIASLVAGEAKRLAAISQDLVGIQEVCKNNELQFLAIRGDFPAAADLKKDDHEQALLETENEISKLQESLTSRRNALQKLD---LGGIAESKEDAKNECKKIREVILEAKRKHEKLRTLQLSISSLQAEYSEAISRRDREKEEIKLAREVLKADQNLVEKMTEECVSLRSELVQLEAVQSNKQAETDQLEIDHLQLESEQIQRETDEITSKLMEIRKETEEAQQKLDAQKQEEIRNQMLITQRKADIIALLRTKIDEEKR-KKERKPELLKIVELKKVLSGQQKELEQAKAEFDRIKIDN-KSISQVKTEITKLQASVRSYERDIKKATKENEQLMEQIAKMKLPSLDGTPTK--FN-DTAEID--DYSQNIVT----------------PQLGINITPIQ------RAVSRDVFTGAPLAVQPLMTSTP----LNR--------------------NERSVNTRAAARRL-DRN-AAAKTA------EIRKKRGGKK
>Czanzibari_SYP1
MDNFTIWVD-APSERSIESPHDDESTSVLRKEIQYTQQYVQKKLDEQESSEQKRGNQAEEETTNSSKIASLVASEAKRLNTISQNLVVLQEICKSNELQFLAVKEEFPSLASLSKDNHEQALLRVENEISRFQESLASRSKILEELD---LDGITESKEDAKNECKKIGEVILEAKRKHEELRALQLSVSCLQAECNEAISKNNQEKEAIELAKEEMKADEELVEKMKEECVSLRSQLVQMEAAQSNKQAEEDKLEIDRLQQESEHIQRETEEITLKLSEIKKETEEAENKLETQKKEEIENQALISKRKEEIITFLREKIEEEKI-KKERKPELLKIVELKKVISIEKKGLEGAKTELEKMKINN-KSVTQAKNEISKIQSEIRSHDREMKKAIKENEKLMEQIAKMKLPSLEGSPMK--FN-DTAEIDEFEHSQNIVT----------------PQVGMQITPIQ------RVVSRDVFTGAPLSVQPLMTSTP----LNRN-------------------ESLRVSTRAAARRL-DKN-AAAKTA------EIRKKRAGKK
>Ctribulationis_SYP1
MDNFTIWVD-APSESVTESPHDDESTGILRKEIEYTQQYVIKKLDEQESNEQERGDRAEEETTNALKIATLIADEEQRLEKLTRGLTVLRDVCISNELQFLAIKDDFPHSTILSKENHEEALFQVENEISKLQESLTARSKALQELD---LDCNTEIKEDAKNECKKIREVVLEAKRKHEELRALRSSVSRLQVEYNEAISRKEQEKEAIELAKETVKADQELVEKMTEECVNLRSQLVQIEAAQSNKQAETDQNEIERLQLETEKMEREIDEIKSKLAEIKKESDDAQTKLETRKKEETENQNLITKRKEEIISLLCKKIEEEKR-KKEKKPELLKIVELKKALSSEKRELEQAKTEFDKVKVDN-KTVSQVKAEIAKIQTEIRSHEREVKKARKENEQLIEQIAKMKLPSLDGSPVK--GN-DTAEIEESEYSQNIVT----------------PQLGVNITPIQ------RAVSRDVFTGAPLTVQPLMTSTP----LHR--------------------AERSVNTRAAARRL-DKN-AAVKTA------EIRKKRGGKK
>Ctropicalis_SYP1
MDNFTIWVD-APTEALIETPMEDESSCFLRDEILQTQQYVIEKLDEQKTNEQEKGDH--EAKAAAKKIISFIAAEGKRTKDVNKQLVGLREACKTNELKLNSLKNDFPAPIAPSEDDYEKVLSDTKREILVLQESFAARESKIKKLL---EMNPNGNGEEARKACKKLREMVLEAKQKHDQIKSFRQSVQELEEEYKQALTKQQKEIESFEVQKAAQKVNEELVVQLTEECVSLRSQLIQLEATQSKHTDDVDQNEIATLNQSAEQIRRETAELPYQTCSDKKETEDAQKQIDTNQKEELENEKLIKKRKKEIIELLKQKITEAEK-KMVTGTKQKKILELKNAISKETEFLEKAKKDLENANPNK-RSISDLKKEVAALGTEIRDYEKKIREATKENDKLINEIQLLRSFTSDTTPPIADLN-DTDEYIESEYSTQAVV----------------PNPASEVTPVQ------RIISRDIITDA-----PLMTSTP----LHKI-------------------SKTEIKTRAAARRL-EKT-AAAKTA------EIRKKRGGKK
>Cbrenneri_SYP1
MDNFTIWVD-APSEALIETPLDDESSCYLRDEILLTQQYVFEKLDEQKTNETEKEEHAVQEKEQEQKLLSLIAAEGKRTKSISTELVGYREAVKSIELQLVSIKNDFPAKIKLQDDEHEKLFAETNNEISILQDNVRNREKSIRKLL---ENDATADREKAKKECKKLRNSILESKQRHEKLSALSASCRKFQAEYESGNARQQQERELLGTAREKQKAEETLLAQMSEEAVTLRSDIMELEAKQSKNRNEIEQKELENFQNSATKMRQENKELSSKLSKVKEETEDAQKKLEEVIKEELETEELVKEREKQIVAILQKRIVQAKR-KLKNANEHKKIAELRKAVNKGTSVLAKAKQELENVNINK-KTMSQLKREVSTMNAEIRSIEKRIQESTKENNKLKEQIDKMRGVD-EMPSPITAFN-DTAEITDSQYSEQMCP----------------PQPFTAITPIQ------KRGSQDVFTG------EFMTSTP----LQKA-------------------PEASVKTRAAARRL-ERN-AAVKTA------EFKKKRGGKK
>Cdoughertyi_SYP1
MDNFTIWVD-APSEALIETPLDDESSCYLRDEILQTQQYVIEKLDEQKTTEQEKGDSSALETTQSENVLSRVAAEAKRIKNIHEEIIEFRKTCQSSELRLISIKNSFPDHIKPSDNKYEKMLLDSSNEISVLQENVANRERTLRKLQ---EGGRKDDKEEALAECKKFRNMILEAKQKHEQLKALQVSCQKLKAEQEQIMARQKAERESLENKKAALKTDQIEIEKISDECVELRRQLVQLETAQSQSQFEVDQKELENLKNKLSQIRQESEELSSVLSTTNKEAEDARKQLEAVEIKKADNEKRIKEEKEKILELLRRKVEER---NLEKGIENQKITELQEAISKETEELEKANEELEKANPTK-KSVSELRRAVSTMNTEIRGYEKQIKDSGKENNKLMEKIKEAASSVGSNLAPFDDLN-DTAEFFESDYSDQMIQ----------------PQPQLEITPIQ------KRISRDVFTSG-----PFMTSTP----LKA--------------------SETTVKTRAAARRL-ERT-AAAKTA------EIRKKRGGKK

#SYP-2 alignment for indel analysis

>Celegans_SYP2
MNSAHRSSLKKRPGPQDD-RRVSFASPVSSSQKTAAVTVAAQTKQPAKAKNLRTMHSTPKKSKPAHDVADIISLVSKQSDILDDVSEIEHKMIKQAKMTQDLTMELANSIERIANMALAESKLSDQMEKQSKKLISLEGKTKELVEKANNWSKTLENRVDARSHHSTCLNDVQAAIKIINNAKINNDGFSEDFSAHYDKLLDLVETLEPWADKL--
>Cinopinata_SYP2
MSTTPRSSLKRRSGNLED-RHVSFATPLSSSEKATIQTPVPFKKQLSAVINNRATPSSTKKSKPADEMIDVISLVNEQSEVMEEVFDVEHKLIKQSKTTHDMISELTTFIERIAKSSFESILAKTHLEEQSAMISSLEKNITDLVSEANSTFTNFENRIHAKSQYTSKMKELQKTLRLVNCSKTDNSEMLKEIENEYDHLLGIIDELETYAGKI--
>Cbrenneri_SYP2
MSAKPRSSLKKGSGAPDDNRRVSFASPLSSDK----KDSSAHRNDHSITKVVKANRPVVKKSKPADEFVDIISLVNHQSEVIEEIFEMESKFAKQSAMTQNLTIDLANFIESIAKLSSDSTKVESQLEELSARVANLETNISDLISQASSVCAKYESRIDARSQYSTYLLDLQKAFNAINCVKVGN---PEDSHIDYDPLLKIVDQLEACVDKF--
>Cdoughertyi_SYP2
MSAKPRSSLKKRSGNQDD-RRVSFASPLSSEK----VDPPLQKKQLPISKG-KASSSVVKKSKPADENMDIITLTNQQSEDVEEIFDIESKMAKQSKMVQDLSTDLASIIESLAMLSSVSAKIEAQIDEQSKKAYQIEANINELTSQADAECEKYESRLSAQTRYSSCLSELQKGFNYINCANLEK---ADDFEVDYEKLLSVVDELEACIAKF--
>Ctropicalis_SYP2
MSGKPRSSLKKRLGGHDD-RRVSFASPLSSEK----QDSPLCKHKLPNSITAKTTPTAAKRQKPERELIDIITLVNQQSEVIEEIFEIENKLAKQSSMAQNLTINLTEFIESIANLSSDSTKIKLEFGNQKSALNHLEGRINDLVRQAKSICAEYDSRISAEAQYASGFLELQNSLKCVNCTDIDL---SDDSHVDYDNLLSMIEHLERYTDKF--
>Cbriggsae_SYP2
MSSTPRSSLKKRPGNPDD-RRVSFATPLSSDQ----VVDPSANKLVENTKNAKLNHPLAKKSKPADDFVDFISLANKQSEVVQKISELESKITKQSAMAKDLTSQLTNFIELIGNVSSSQTRVKSRLEEQSTKLASTEENIAGLVSKADSMCKTFEERKTARAEYSAGLAELQAAIAYVNCKSIEN---TTETIGEYDKMLEIVSKIETLVDRF--
>Cnigoni_SYP2
MSSTPRSSLKKRPGNPDD-RRVSFATPLSSDQ----VVDPSVNKLVENTKNAKLNQPLTKKSKPADDLVDFISLANKQSEAVQKISELESKITKQSAMAKDLTSQLTNFIELIGNVSSSQTRVKSRLEEQSTKLASTEENIAGLVAKADSMCKTFEERKTARAEYSAGLTELQAAIGYVNCKSIEN---TTEPIGEYVKMLEIVSKIETLVDRF--
>Csinica_SYP2
MSSTPRSSLKKRPGNHDD-RRVSFASPLSSDK----VVSPPGKKQLPIAKNAKSNHPLIKKTKATDEVTDLISIVNQQSEMIEEVFETENKFSKQSALAQDLTVELTNFIELIANLSSHQTMVKSRLEEQSMKLCTLETNIRDLVTEAHSVCTKFEARKTVRSQYAVGLLELQAALGTINCKNIGD---PREPIADYDKVLDMVDKLETLVGSF--
>Czanzibari_SYP2
MSSTPRSSIKKRSGNHDD-RRVSFAYPLSSDK----VVSPPGKTQITLAKNEKANHSLVKKSKPTDELTDLISLVNHQSEVIEEVFETENKISKQFALAQDLTIELTSFIELIANVSSDQTKVKSRIEEQSMKLSDLETKQNDLIIQANSICKKFEARKTARSQYSAGLLELHAALNTINSKNIED---PEEPMADYNKVLEMVDKLETLVGSF--
>Ctribulationis_SYP2
MSSTPRSSLKKRSGNHDD-RRVSFASPLSSDE----VTLR--ERQLATMNITKTNQPLVKKLKSTDELADLNALANQQSELIEEVFEIENKFLKQSAISQDLTIKLASFIELIANLSADQTKVKSRIEDQSQKLGVLETKKNGLISLANSACKKFEARKTARSQYSVGLLELHAAIGSINCKNVED---AEEPIIDYDKVLGMIDKLESLVESF--
>Clatens_SYP2
MSSIPRSSLKKHSGIHDD-RRVSFASPLSSDK----RVAPLSKKRFPITKSSKLSHASVKKSKQSEDLDDITSLVNQQSEVLEEICEIENKFTKHSALTRDMTIELTNFIEIIANLSSDSTKVETRLEEQFMKLGSVESSIKDLAAQAKSVCTKFETRMTARSHYSTGLLELQQLFGSVNCKQIET---MDETLVDYDAILAMVDQLEGFVCEF--
>Cremanei_SYP2
MSSIPRSSLKKHSGIHDD-RRVSFASPLSSDK----GVAPLPKKRFQITKSSKVSHASVKKSKQSEELVDINSLANQQSEVLEEICEIENKFTKHSALTRDMTIELTNFIEIIANFSSDSTKVEARLEEQFMKLGSVESSIKDLVVQAQSVCTKFETRMTARSHYSTGLLELQKLFGSVNCKQIET---MAETLVDYDTILAMVDQLEGFVGDF--
>Cafra_SYP2
MSATPRSVLKKRTGLHDD-RRVSFAVPLSYGK-------DAPKKK----VPVSKAGPAAKKTKTSDELVDIISLNNKQSEILESIFDVESKFAKQSRQSQEMTNELIGFADSIATLSSESSRVQSMLAEQQEALSTVEKQRDGLIEQTTAACKQLETRTSSQDHYFSTLADLQKQIGSVDWSNIQAPGSQEEIHVDYDRLLSLVDKLDEYLNCESL
>Csulstoni_SYP2
MSSTPRSVLKKRTGLHDD-RRVSFAVPLSYGK-------DAPKKK----PPVSKSTPATKKSKSSEDLVDIISLNNKQSEILESIFDVESKFAKQSRQTQEMTNELITFAESVATMSSESAKLQSMLAEQQEVLAAVEKQRDELIERTVAASKQLETRTSAQEQYFSTLAELRRMIETIDWSKMDDPESQEEFHVDYDHFVALVEKLDEFLNCASF
>Cjaponica_SYP2
MSSTPRSVLKKRPGLHDE-RRVSFAVPLSYEK-------EAPARKKQLPIPTSSAAPAAKKSKFSAEPVDIIMLSNQQNEVIESILDVESKFAKQSETTQILSNELTTFTESVAGMLSESLKMNGQLAEHAEMLQNAREQRTKLIEVVDGVCAQFQARISSQSQYSSCLMDLQKAISAVNCTVIDGP---DDCHVDYDRLLSLVDHLEKLS--GGF
>Cpanamensis_SYP2
MSAKPRSVLKKRPGNHDD-RRVSFANPLSSDK-------EKTRVP----LPIATACPAPKKAKPADEVVDIIMLGNQQSDLTENVQDVERKLEKQLSTMYGMTNELMAFAEPVAAFSSESSMVHSKIAEHQKVLKEVTAKRDGLIKQ----CKQFETLNSSQPQSSSQIVELQKVVSLINCFKMEDLEQLNEVSGYYDRLLNIYDQIMAQI-----
>Cwaitukubuli_SYP2
MSSKPRSVLKKRPGTHDD-RRVSFADPLASDK-------QPSRVQ----IPSVKACPPPKKAKPAEEAVDIITLVNQQSELTESVLNVEKKFEKQLNTLNGMTNDLMVFAEPVAAFSSESRLVNSKIAEHLRILEEVSMKKDEVVEK----CKQFEKLNSSQPQNASLIVDLQKAVSLVNCYRFDASDVSDDVSGYYDRILSTLDQIIAQN-----

#SYP-3 alignment for indel analysis

>Celegans_SYP3
--MNFEKLVSQAVNGDRFKIFCGQLTEFTNSLAGEREAIEKGMRQIETQQLEAETSFTERIAEDRVKCAAQRESLERQLQDLTATDNKLSEQKRDWEERQEKAYDELMSYLEN--EDVDSAGTQFGDHFNSLIKSMNNLSHDSMNGQFNSLKNNLDELNIEKKQLEVAIADQSSTISEMIPSLRPTCGATYKERNTLRIIFHYQVAKLRSEYQKCRLQEEALKARLST
>Cinopinata_SYP3
--MNFGAFVHQQVNADRFSSFCQQLSEFTQALSGERSAIDKAIRQMETQQLQAETAFDERVSEEKIKFAAQKDDLKKQLQALTAVDDKLSVQKKEWEEKQERAYGNLMAQLEN--DEMTTADTRLGDQFSLLINSMINLSYESINDQFTVLKNNLDALSIEKKQLEIAIADLSSTISEMLPKLQPTCGVTYKERNALRILFLNQVSKVRSEYQKCRLQEEELKAKLSI
>Csp40_SYP3
----MKSFVNDPKDEERFGAFCRQLNEFTQSLARERKVAEKTVKQIEEKYLTAEKGFNERITKDKAKFAKQRQNLEQEVTELTRTNEKLCAQREELVEEQELAYEELMAELSR--DESASADKEFGDNFASLIDLFNQLSYES------VLKNNVDELKVEKKQLEIAIAEQKATIANMIPALKPTYGATYKERNALRISLCNQVSKVRSEYQKSRLQEEALKAKLSS
>Csinica_SYP3
----MEKFVNKPHHQERFGAFCRQLNEFTQSLAKERIIAEKKVKETEEQYLKAEKEFDERVAKDKAKFAAQRQNLEQQLCELTKTNEKLCAQKEMLAKEQQVAYEKLMIELDR--QDLAVADKEFGDSFGSLIDSFNKLSYES------VLKNNVDELKVEKKQLKLAIAEQKATIDKMIPALKPTYGATYKERNTLRISLCNQVSKVRSEYQKSRLQEEALKAKLST
>Csp26_SYP3
----MEKFVTHPQHAERFEAFCRQLNEFTQSLAKERIAAEKKMKQVEEQHLKAEKVFNERVAKDKAKFAEQRRTLEKELTELAEIDANLCAQKKRLAEEQQLAHEELMTELDR--EELHAADKEFGDNFGSLIDLFNKLSYES------VLKNNVDELKVEKKQLKVAITEQKATISQMIPMLNPTYGATYKERNALRIGLSNQVNKVRSEYQKSRLQEEALKAKLST
>Cbriggsae_SYP3
----MEKFVNNPKDAERFETFCRQLAEFTQDLAKDRVAQEKAMKQMAAQQLKAEKAFKERVAKDRAKFAAQRAELEQELRELTEINEKLIAQRKELEKEQDAAHEELMNELDR--NEADLADKECGDNFESLIDAFNKLSYES------VLTNNVDELKIEKKQLQVAIAEQKAKIAEMIPALEPTHGVTYKERNVLRVSLLHQVNKVRREYQTSRLQEEALKAKLSN
>Cnigoni_SYP3
----MEKFVNNPKDAERFGTFCRQLAEFTQDLAKDRVAQEKAMKQMAAQQLKAEKAFKERVAKDRAKFAAQRAELEQELCELTEINEKLIAQRKELEKEQDAAYEELMAELDR--NEADLADKECGDNFESLIDAFNKLSYES------VLRNNVDELKIEKKQLQVAITEQKAKIAEMIPALEPTHGVTYKERNVLRVSLLHQVNKVRSEYQTSRLQEEALKAKLSN
>Clatens_SYP3
MVSGNKVFVNQPQSAERFKSFCQQLSEFTQALAGERATVDKTMKQIETQQLEAELAFNERVAEDKAKFAVQRENLEKELHMLTESNDKQCAQKKEWEEKQEKAYDELVTELER--EDLDGAETSFGDHFSTLIDSINSLSYESMNDQFTVLKNNLDELNIEKKQLKLSIADQKSTINEMLPALTPTCGVTYKERNVISIALRNQVSKVRSEYQTSRLQEEALKAKLST
>Cremanei_SYP3
MVTADKVFVNQPQSAERFKSFCQQLSEFTQALAGERSTVEKTMKQMETQQLEAELAFNERVAEDKAKFAVQRENLEKELHMLTESNNIQCAQKKVWEEKQEKAFDELAAELER--DDLDGAETSFGDHFSTLIDSINSLSYESMNDQFTVLKNNLDELNIEKKQLKLSIADQKSTITEMLPALNPTCGVTYKERNVISTALRNQVSKVRSEYQTSRLQEEALKAKLST
>Ctropicalis_SYP3
------MYVNQPIHAEKFKSFCQQLSDFTEALANERSAVDKMMKQMESQQLEAETAFAERVAEDKAKFAAQREQLERELHILTETNDKLCAQKKDWELKQAKASEELMAELDR--NDIDNADAQFGDHFSSLIDSMNNLSYDSMNDQFTVIKNNLDELNIEKEQLKLSIADQKKTIAVMTPELKSTCGVTYKERNAFRISLLNQINKVRAEYQTCRLQEQALKAKLAM
>Cdoughertyi_SYP3
------MYVNQKINADRFQSFCQQLSEFTQTVAGERAAVDKAMKQMESQQLEAETAFTERVAEDKAKFAAQREALERELRILTETNDKLCAQKRDWEEKQEKATAELMAELER--EDMANADTQFGDHFSSLIESITNLSNDSMNDQFAVIKQNLDELNIEKQQLKISIADQKKTIAEMMPQLAPTCGVTYKERNVFRISLQNQISKVRSEYQTSRLQEQALRAKLAM
>Cbrenneri_SYP3
------MYVNQQVHAERFDSFCKQLSEFTQSLSGERAAVEKAMKQIESQQLEAETTFNERVAEEKAKFAAQRESLERELHILTETNDKLCAQKKDWEEKQKKASEELMTELER--EDMDNADIQFGDRFSSLIHSMTNLSYESMNDQFTVIKNNLEELNIEKKQLKLSITDQKKTIEQMRQDLIPTCGVTYKERNALSISFLNQVSKVRSEYQTCRLQEQALKAKLST
>Cbecei_SYP3
------MYVVQPANVERFKSFCEQLAEFTRDLAAEKNITEKAMNTLEAQHQEGEAAFAERVTEDKEKFAAQREILERDLRKLTALDDKLMAQKQEWAAKQAEAHLELMKQLDN--EELASADAAFCDQFGGLIDSMNNLSYQSMNDQFVVLKDNLDALEIEKNQLEISIADQSSTISSMSQSLEPTCGVTHKERNALRIILQNEVTKVRTAYQTSRLHEESLKAKLST
>Cnouraguensis_SYP3
------MYVVQPANVERFKSFCEQLAEFTKDLAAEKSITEKAMNTLEAQHQEGEAAFAERVTEDKEKFAAQREILERDLQKLTELDDKLLAQKREWAGKQAEAHMELMKQLDN--EELASADAAFCDQFGTLIESMNNLSYQSMNDQFVVLKNNLDALEIEKSQLEVSIADQSATITAMSESLKPTCGVTHKERNALRIILQNEVTKVRTAYQTSRLHEESLKAKLST
>Cpanamensis_SYP3
------MYVVQPVNAERFKNFCEQLSEFTTDLAAEKNATEKAMNTLEAQQQEGEAAFAERVNEDKAKFAVQREHLERELAKLTDLDDKLMAQKREWAGKQAEAHQELMKQLDN--EKLANADAQFGQQLAELIESMNKLSDHSMNDQFVVLKDSSDSLNIEKKQLEVSITDQSSTIDSMFIPLAPTCGVTHKERNALRIALQNEVSKVRTEYQKSRLLEESLKAKLST
>Cwaitukubuli_SYP3
------MYVVQPINTDRFKSFCDQLSDFTSEMAKARNATEKAMKTLEAQQQEGEALFAERVSDDKAKFAVQREHLERDLAKLTDSVDKLMAQKQEWVGKETETHLELMKQLDD--ERLDDENVQFGRRFGAFIDSMNNLSYQSLNDQFVVLKDNLDSLNIEKNQREVSIADKSATICTMSSALNPTCGVTYKERNVLRFALRNEISKVRALYQESRLLEESLKAKLYS
>Csp32_SYP3
------MFTNQPANGDRFKLFCDQLQEFTKSMENERNAVEKAMKQTELQQAEGEAAFAERVAEDKAKFTAQKEILDAELRKLTDFDEKLTVQRKEWKEKQEEAHGELMAQLEGRVDEVLAVENHFGEQFDAFIDSMNNLSYQSMNDQFVVLKNNLDSLSIEKKQLKVAIDDQNSTIGSMSTALAPTCGVTYKERNALRVALLNQVTKVRTEYQKSRLLEESLKAKLAA
>Cafra_SYP3
------MFTNQPANGDRFKLFCEQLQEFTKSMESERSAVEKAMKQTELQQAEGEAAFAERVAEDKAKFAAQKEILEAELRKLVDLDEKLTVQRKEWTEKQEEAHAELMAQLEGRVEELLAVETHFGDQFEAFIDSMNNLSYQSMNDQFVGLENNLDALKIEKKQLEVSIDEQNATIGSMSPALAPTCGVTYKERNALRVALLNQVTKVRTEYQKSRLLEESLKAKLAA
>Cjaponica_SYP3
--MVEKSFTNHVANAERFKFFFDQLNEFTQVLNTEKNAVDKAMKYAEMQQQEGELAFEERVAEDKVYFAEKRKYLERELQKSTEFLEKLSAQNKEWSEKQNELHDELMAQLEA--DDVIRMEWNFGDQFSALIDSINNLSHQSMNNQFEGLQNNLDSLNIEKKQLAAAIADQCSTLSDMSAALAPTFGVSYKERNTMRISIRHQVTKVRTEYQKSRLIEESLKARLSN

#SYP-4 alignment for indel analysis

>Cdoughertyi_SYP4
MSFPTLQVRPNEKNPKILRSHEFLRQSNQLVERNLINTEGRKMLAKMLTKTVAEVKGIYALDEKRAELAKSGKLLEKLKSAHQTSMGIMEDRFVLADLARQVQEKKLDVQRNYYECDHLRKSVQSTNAEIRREREVNEKRLSNTTRATGELMSKSASILKLLENSTDVCKLRSMEEDKKVLVEEVNYLRKEKKLLAEDIRCKKATLKSESRKSFQKTVIECAKHYTLCQSLTPKLLKSKKSLELLKDEEESRRACG--SLDETMQFDRSFVLASMDKEKSPDKKSDSPPVKDFTSHKSSSKSSLFNESVS---EH-TMDVEDPME--ESTHDENA----EKTVVVPVSAPDTVIEPVKQ---AQSLK------------------RYESMVETQRVLPRDLS------------PEPDHESIEL---EEQADKSIDVMEIEKEDEEERGEDVGEMMEQE-EATPSIFENQ--DRNDAVPATSNDSVSSVKSGVSPK-TEAVQKQMIPEVFDADGQINNAQNDTEMR---T-EED----VLSENG-SNRSNN-LSFNFFGNTK-GGNNGDGNASGIDSDGNFDFNFG----GGDDGSSNG-----SGGAFDFLNCGGEEDGPGSSSN-PSDPFGFGSNAGGSG-G--DMSFNFNFD---GDNEGGN-SG-TGGNSGSFFNF-
>Cbrenneri_SYP4
MSFPTLQVRPNEKNPKVLRSHEFLRQSNQLVERNLINTEGRKLLAKMLTKTVAEVKGIYALDEKRAELAKSGKLLEQLKSAHETSRIVMEDRFVLADLARQVQEKKLNVQRNYYECDHLRKSVQSTNAEIRREREQNEKRLADTTKATGELIAKSVSILKLLENSADVCKLRTMEEEKKIIVEEVDKLRSEEKTLAEDIRSKRATLKAESKKSFQKTVIDCAKQYKLCQSLTPKLLKSKKNLEVLKDEEENRRACG--SLDETMQFDRSFVLASMDKEKSPDKRSEPP---TPAPQKSSLLSSSFNEGVA---ENLTMEVEEGAS--EHDSTEAN----PKIFGAPVDP--KPAPTLTP---ARSIK------------------RQESFMETQKVLPREPS------------PEP--EEPPQ---ENEADRSIDIMEVEHVEEENDDEEQMEQDNQEDEGNLDMPETQ--KVIESVPLRS--SLSSSKSGTSPR-HENLQKEAISEDSNNIDQGDNAHNDTVLA---IEEEE----VMSENG-SNRSDN-FSFNFFGNTK-GGTSGDGNT--MDTDSNFDFNFG-GIGGGDDGSSNG-----SGGAFDFLNCGGTEEGQGSNNNDASDPFGFGASTGGPG-GG-DMSFNFNFE---GDNDGATGSG-AGENSTTFFNF-
>Ctropicalis_SYP4
MSFPTLQVRPNEKNPKVLRSHEFLRQSNQLVERNLINTEGRKLLAKMLTKTVTEVKGIYSLDEKRAGLAKSGKLLEKLKSAHQTTVGVMEDRFVLADLARQVQEKKLDVQRNYYESDLLRKSVQSTNAELRREREVNEKRLANTNKATGELVAKSVSILKLLENSADVCKLRLMEEEKKVIVEEVDKLRRKKKKLTDDIRCKRATLKAESRKSFQKTVIECAKHYMLCQSLTPKLMKSKKNLEVLKDEEESRRACG--SLDETMQFDRSFVLASMDKDPLPEKLLKSPPVREETSQKSSSRSTLLNESIA---EQSVMEVEENSL--NESTTDRN----SAKADVPSKLLLTSVSAPDPPSLVQPPK------------------YTESIMETQRVLPRELT------------PEQEHQSEEL---EDQADRSIDVMDIDQEQREEDHDDLMDHEEQEAEEYPMEVETQ--KTYETVSPES-------KNSPDKR-DTSIHAPLLDATS---DHGDDMHNDTANK---ISEDK----GVNENA-SIRSNN-FSFNFFGNAI-SENAEEDNA--TASDANFDFNFG----GGDDGSSNG-----SGGGFDFLSCGGDEDGQTSSTNAASDPFGFGSNGAGTG-GG-DLSFSFNFD---NDNDGGCNNG-AGGNSTSFFDFK
>Clatens_SYP4
MSFPTLQVRPNEKNPKVLRAHEFLRQSNQLVERNLINTEGRKMLAKMLTTMVTEVKGIYALDEKRAELTKSGKLLEKLKSAHQTSMDVMEDRYLLAELGRQVQEKKLDYQRNYYECDYLRKSVQATNAEVRREREANEKRLNGTKKSTETLIAKSASILKLLENSTDVCKLRTMEEEKRILGEEVDELRDEKKALADDIRTKKATLKSESKKPFKKMVIECAKHYALCETLTPKLMKSKKNLQLLKEEEESRRACG--SLDETMQFDRSFVLASMDKDTTAENTARNAAAHNESVQKSSSRSTSFNESIQ---QNQTMEVEEEQD--ASHHSENSRDGSTEMPPVPVEPTPTPVVVPKPTPAVSQVAPVVAKPAPVTSKPAPVAAKPTPVVAKPAPITAKPAPVVTKSYSVATKPAPVAANPPA---EATPKRRESMVETQRVIPREPSPEPEEEPEEEDANRSVDVMDQGEDQEEDVEPMETEEQPDVVIPPSPAPQENVDIKPSAPVVLDISHQEDSQNDVEMR---IGDDE----VLSENG-SSRSAS-FNFNFFGNTK-GG-AGEVVAN--DTDGNFDFNFG----GGDDVSTNG-----SGGAFDFLNCGGGDEGQ--SNNNEADPFGFGANTGGTG-GG-DMSFNFNFD---GDNEGGTSSG-AGGNSTSFFNF-
>Cremani_SYP4
MSFPTLLVRPNEKNPKVLRAHEFLRQSNQLVERNLINAEGRKMLAKMLATMVAEVKGIYALDEKRAELTKSGILFEKLKLAHQTSRDVMEDRYSLAELGRQVQEKKLDVQRNYYECDHLRKSVQTTNAEVRRERESNEKRLNKTKTSTETLIAKSASILKLLENSTDVCKLRTMEEEKRILLEEVDELRDEKKALADDIHTKKATLKAESKKPFKKMVIECAKHYALCETLTPKLIKSKKNLQLLKEEEESRRACG--SLDETMQFDRSFVLASMDKDTTAENTSRNAAAHNESVQKSSSRSTSFNESIQ---QNQTMEVEEEQD--ASHHSENSRDGSTEMPPVPVETTPTPVVVPKPTPAVSKVAPVVAK-------PAPVVAKPTPVVTKPAPITAKPAPVVTKSYSVATKPAPVAANPP----EATPKRRESMVETQRVIPREPSPEPEEEPEEEDANRSVDVMDQGEDQEEDVEPMETEEQPDVVIPPSPAPHENVDIKPSAPEVLDISHQEDSQNDVEMR---IDDDE----VLSENG-SSRSAS-FNFNFFGNTK-GG-AGEVVAN--DTDGNFDFNFG----GGDDVSTNG-----SGGAFDFLNCGGGDEGQ--SNNNDADPFGFGANTGGTG-GG-DMSFNFNFD---GDNEGGTSLG-AGGNSTSFFNF-
>Cbriggsae_SYP4
MSLPSLKKRPNETNSKILRSHEFLRQSTQLIDRSLINAEGSQMLEKMLTKMIAEAQGKYALDEEGAKIAQSGKLLEDLKTTYQTSITVMEERFLLTELARHVQ-KKLDVNRNYTQCDLLRKATQSSNAEIRRERNVYEKRLQNAKKSALELSTKHACILRLLENSTDVGQLRTIEEDKSILEKEVDLSRSEKIYLAEDIRTKTSTLKAESKKTFQKTIIECAKHYTLFQTLSPKLMSCKTNLERLKNEEESRRACG--SLDE-MQFDRSFVLASMEKEKSPEKNDLSPPVNLNTSQKVSSRSTSFNESIQ---QPDQMEVEEFEGDGERNHSKNESAEKINTSRSLLEDITVFPTAPIPRIVDQAPK------------------RRESVVETQRVVPRDPS------------PEPVDQGEEI---EKQTDQSIDVMELD---NQE-EVEPMEEESQEQTKQG-DVKSQKISEKLNSSVTS-----SFEFPKLNKPAVEVQKSNALKILDKSDNGDSVT-DTPMR---VDEDD----ILSENG-SNRSTN-FSFNFFGNTK-SGAGSDVNGVENDTDGNFDFNFG-SIGAGDDGLYNG-----SGGAFDFLGCGGDEEGSTSSTN-ASDPFGFGASAAGSG-GG-DTSFNLNFD---GDNEGGGASD-AGGNSTSFFNF-
>Cnigoni_SYP4
MALPSLKKRPNETNSKILRSHEFLRQSSQLIERSLINAEGSQMLEKMLTKMVAEAEGKYALDEEGAKIAQSGKLLEDLKATYQTSMAVMEERFLLTELAREVQQKKLDVNRNYTQCDLLRKATQSKNAEICRERNAHEKRLQDAKKTALELSTKHASIQRLLENSTDVGQLRTIEEEKGILEKEVDLFRSEKIYLAEDIRTKTSTLKAESKKTFQKTIIECAKQYTLFQTLTPKLMSCKTNLERLKNEEEIRRACG--SLDETMQFDRSFVLASMEKEKSPEKTNLSPPVISKTSQKVSSRSTSFNESIQ---QPDQMEVGEFEEDGKGNQSKNESSEKINTSRSLLEDITVFPTAPVPQIVDQAPK------------------RRESVVETQRVVPRDPS------------PEPVDQSEEI---EKQADESIDVMELD---NQEDEVEPMEEESQEQTKQG-DLKSQKISEKLNSSVTS-----SLEFSKFNKPAVEVQKSNAPEVLDISDHGDSVA-DTPMR---VDEDD----ILSENG-SNRSTN-FSFNFFGNTK-SGAGADVNGVENDTDGNFDFNFG-SIGAGDDGLNNG-----SGGAFDFLGFGGDEEGTTSSTN-ASDPFGFGASAAGSG-GG-DTSFNLNFD---GDNEGGGTSG-AGGNSTSFFNF-
>Csinica_SYP4
MPFPTLQERPNEKSSKVLRAHEFLRQSNKLAERLVINAEGKQMLEKLLVKMVAEVQGQYALDEKKAELAKSGKLLDNLKTTYQTSMNVMEDRFILAELGRQVQEKKLDINRNYSQCDLLRKSMQSTNAEIRREKEVHEKRLANAKKATGDLKTKSIAILRLLENSTDVGQLRTIEEDKRVLEKEVDELRSEKEYLAQDIRTKTATLKAEAKKSFHKTVIECAKNYTLCKTLTPKLLKSKQNLDKLKEEEESRRACG--SLDETMQFDRSFVLASMEKEATPEKTARSPPID-RTAQKSPSMSNSFNESIQSVQEQHTMDVEELEE--EQNISKSENTASIDTRSVSSAFIPSSVNVSVPSTPVQTSN------------------RRESIAETQIVVPREPS------------PEPEEEPQEY---ENREDLSVDLMDMD---NENEGIEPMEQEDHEERPQSPVFKQQQIIDRGVAPTAPQ----SSDVSKPSNRKAEAPKPVVPEVLDISDRGDDAH-EPPRR---MDEEE----VMSENG-SNRSNNNFSFNFFTNNK-PGTGGESNGVENDTDGNFDFNFG-SIGAGDDGSNNG-----SGGAFDFLNCGGDE-GPSTSNN-ASDPFGFGACAGGSG-GG-DTSFNFNFG---GDNEGGTDAGGAGGNSTSFFNF-
>Czanzibari_SYP4
MSFPTLQERPNEKNSKVLRAHEFLRQSNKLADRLLINSEGKQMLEKMIIEMVAEVQGQYALDEKKSELAKSGKVLENLKTTYQTSMSVMEDRVVLAELGRQVLEKKLDINRNYSQCENLRKATQSTNAEIRREKEVHEKRLANAKKATGDLKTKSASISKLLENSTDVGELRTIEEDKRVLEKEVEDLRKEREYLAEDIRTKTSTLKAEAKKSFQKTIIECAKNYTLCKNLTPKLLKSKQNLERLKEEEESRRACG--SLDETMQFDRSFVLASMENEKSPEKAARSPPPDNRTVRKSLSLSNTLNESTQ---EQHSMDVEDVQE--EQLIRKNEKPLSIDSTSNSAAFVPVPLNVSVPSTTTQTSN------------------IRENFVETQRVVSREPS------------PEPEEELQEY---ENRADLSVDLMEVE---DGNEDVEPMDQEDHEERQQSPVFKQQPIIEKSVAPVESQ----SSEASKP-QRKAEVSKPAASDIRDISDRGDKAH-DTPIR---LDEEE----VMSENG-SNRSNN-FSFNFFTNHK-TGTGGDSNGIESDTEGNFNFNFG-SIGAGDDGSNNG-----SGGAFDFLNCGGDEEGPSSSNN-ASDPFGFGACAGGSAAGG-DTSFNFNFG---GDNEGGNDAG-AGGNSTSFFNF-
>Ctribulationis_SYP4
MSFPTLENRPLEKNPNVLRAHEFLRQSNKLADRSLINAEGKQMLEKMLIKMVAEVQGQYALDEKKSELAKSGKILENLKTTYKTSMGVMEDRFVLADFGRKVQEKMLDINRNYSQCEHLRKATQSTNAEIRREKEIHEKRCADARKATGDLKSKSATISILLKNSTDVDQLRKIEEDKRVLEKEVEKLRAEKEYLAEDIKTKTATLKSEGRKSFHKTVIECAKNYTLYKNLTPKLLKSKQNLEKLREEEDSRRACG--SLDETMQFDRSFVQASMEADRSPEKPVRSPPKDDRKSLKSPPMSNTFNESVQSVQENHTMDIEDVEE--RRNTSKNENTITISTGGNATAFIPAPVAIPVPQASKRTYN------------------RHENIVETQKVVPREPS------------PEPAENHQEY---DDRADLSVDLMEVD---DGNDNVEPMEQEYQEEREQSPVLQQQLINDATVAVVPSQ----SSELTKS-QRKAEVPNAAASEILDISNNGKNTN-DIPMR---LDEEE----VMSENG-STRGNN-FSFNFFTNHK-ATTGENSNGIESDPEGNFDFNFG-SIGAGDDGSNSG-----SGGAFDFLNSGGDGEGPSSNNN-VSDPFGFGSCAGGSGGGG-DSSFNFNFG---ADNEGGNDAG-AGGNSTSFFNF-
>Celegans_SYP4
MSFPTLQVRPNEKNPKVLRCHEFLRQSNQLVERNMINTEGRKMLAKLLTKMVSEAKGIYALDERRAELAKSGKLQEKLKSAYQTSLTVMEDRLHIAELSRQVQEKKLTVQQKYYECDDLRKSVQETNTEARRVQEINEQRLVDTTRATEELIVKSASILKNLENSSDVHKLRAMEEEKRILEEVVEGLRDQKKCLADDIRTKKATLKAESKKSFEKTVIECAKHYKLHQSLMPKLDKSKRSLETLKDEEENRRICGSLSLDETMQFDRSFILASMDKTNKPEKAVQQLTSKSSEVSITPQISETAKSSFS----KEPIPTQHPMEVGEEPVIEHSAEESVHIEPPNVTEIREVVPQITIQPTRQDSVVQ----------------RDAEELDTSAVPSPQPE---------SILDEPEEEEEELSNHENHADQSMDVMEVD---QEVPEESPMEVGEQEEIEQPSVFKDILATEQAALSQEQE--------------PEIVEKQADNDVQFVDDQQVGAQLDVE------DEEE----VMSENG-SNKSNN-FSFNFFGNSK-GTSAGEGGG-----EGNFDFNFD-GIGAGDDGSNNGG----STGDLDFLNYDGEDEGKGSGNT-QSDPFGFASNGNAAGGGG-DGSFNFNFD---GDGEGGATSG-AGGNSTSFFNF-
>Cafra_SYP4
MSFPTLQVRPNEKNPKVLRAHEFLRQSNQLVERNLINMEGRKMLARMLTKMVAEVKCIYSLDEKRAEAGKSGKLMEKLKSAHQISLSIMEDRFVNADMGRMVQERKMDVQKKYTEIDNLRKSVQVTKAEVAREIEKNEKRHNFGVKASEELCARSSAVLKSLENSADVGKLRRMEEEKRSMEEQVEGLREHKQGLQEEIRTKRATLKAESKKSFQKTVVECAKHYKLHQTLSPKLLISQKNVESLKEEEEQRRASG--SLDETILFDRSFVLASMEKEKSPVKLTPPPPPPAQKPSQVRAEEPMETE--------------------QVVEEEV--------AENPGEITMEHPENPENEVEMVE-------------------------APVSMETQRNVA--------------PLEEEEPEQPEEHEKNDSMDVLEQE---EE------------------EPVFDALLAADRLKTAENSAT----------------------------ALLKDVAARLEQEQQHKEQEEPEADGLSEHGGSNRDDENFSFNFFGNNK---EGGGNEEELNSGDANFDFNFG-ATGSGDDASNNGSTSG---GGFDFLG-AGGVEND----GGVSDPFGFGKSSGGGGGGGGDMSFNFNFDSANGDNENGGGA----GGNSTFFNF-
>Csulstoni_SYP4
MSFPTLQVRPNEKNPKVLRAHEFLRQSNQLVERNLINMEGRKMLARMLTKMVAEVKCIYALDEKRAEAGKSGKLMEKLKSAHQISMAIMEDRFVNADLARQVQEKKMEVQRKYTEIDNLRKSVQVTKAEVAREIEKNEKRRNLGLKANEELAIRSSAVLKSLENSADVGKLRKMEEEKRRMEEQVDGLRQEKQRLADEIRTKRATLKAESKKSFQKTVVECAKHYKLHKTLAPKLVTSQRNVETLKEEEEQRRASG--SLDETIIFDRSFVLASMEKEKSPAKLVPPR-------IIVQHQEPMETD--------------------DAPDEVS--------AETPAEITSEHAGIAENEVEMSEEPVA----------------QEA--APISMETQRVMA--------------APEEPEEEELE-QEKNDSMDVIEEE---EEPPA---------------EPVFDALRAADQLKTAENAAT----------------------------ALLKDVASRLEQQ----EQEE----VLSEHG-SNRDD-NFSFNFFGNKE---TGGGGGDEEPNSDANFDFNFGTSVGSGDDASHDGSTGGNGGGGFDFLGNEATTTTT----TAASDPFGFGKSSGGGGG---DMSFNFNFDAANGDNENG-------GGNSTFFNF-
>Cbecei_SYP4
MSFPTLQVRPNEKNPKILRAHEFLRQSNQLVERNLINNDGKKMLAKMLTKMVAEAKGIYALDEKRTDSRKNVKLMEQLKMAHQTSISVMEDRFVNADLARQVVEKKLDVQKKFSEIEYLRKSVQEKKLEVQREIEKNDKKVASMAKANEEMAVRSAAILKHLENSADVSRLRKMEEEKRAMESTVGALRDQKKALADEIRTKRATLKAEAKKPFKKMVIDCAKHYKLCQSLTPKLAISQRNVELLKEEEEARRASG--SLDETIPFDRSFVLASMEKDTPLPSRTPPPPSP----TSTLKSATPPPQ--------------------KPATPSQSIEKLVNPTPIPIQEPPTQAPPISEDIEMIEEPLK----------------TST--PVETQRIERQMT--------------PEIEEIEGEEEEMDKDRSVDCMEEE---EE----EPMEQDEP--------VFAKITTPS-PKSPLSASQSASATSSSTNLAPPA----QKPQNDQ-EALLRDVAARL------EEAEE----VMSDNG-SHRDD-NFSFNFFGSVNKTVGGGEGEENSNESEANFDFNFN-ANGSGDEVQSGG------SGGFDFLGGSE--ENPA-SGAGDADPFGFGKSSGG-GGAG-DMSFNFNFDGGNGENEGGAGGG-AAGNS-TFFNF-
>Cnouraguensis_SYP4
MSFPTLQVRPNEKNPKILRAHEFLRQSNQLVERNLINNEGKKMLAKMLTKMVAEAKGIYALDEKRTDSRKNVKLMEQLKNAHQTSISVMEDRFVNADLARQVVEKKLGVQKKYSEIEYLRKSVQEKKLEVQREIERNDKKVASMAKANEEMAVRSAAILKHLENSADVTRLRKMEEEKRAMESTVGALRDQKQALADEIRTKRATLKAEAKKPFKKMVIDCAKHYKLCQSLTPKLAISQRNVELLKEEEEARRVSG--SLDETIPFDRSFVLASMEKDTPITPRTPPPPSP----APSLPTATPPAQ--------------------KPAEPTP-------KAPTPIQEPAAQAPPISEDVEMIEESLR----------------T-----VETQRVDRQMT--------------PEVE--EGNEEERETNGSVDCMEEE---EEPEEEEPMEQDEPV------QVFAKITTPS-PKSPLSAS----ATASSTNLAPP------KPQNDQQEALLRDVAARLE-----EEAEE----VMSDNG-SHRDD-NFSFNFFGAANKSVGGGE--ENGNESEANFDFNFN-ANGSGDDVPSGG------SGGFDFLGGGS--DVP--SGAADSDPFGFGKSSGGAGGAG-DMSFNFNFDAGNGENEGGAGG--AAGNS-TFFNF-
>Cpanamensis_SYP4
MSFPTLQVRPNEKNPKILRAHEFLRQSNQLVERNLINNDGKKMLARMLSKMVAEAKGIYALDEKRTDSRKNVKLMEQLKTAHQTSVSVLEDRFVNADLAKQVFEKKLDVQKKYSEIEYLRKSVQEKKLEVQRENEKQEQNMAAMAKTNEEFVARSSTILKHLENSADVAKLRKMEEENREMEAVVEALREQKQALADEIKTKRATLKAESKKPFKKMVIECAKHYKLCQSLTPKLLNSQKNVELLKEEEEARRASG--SLDETIPFDRSFVLASMERDTPVNLRSPPPAAHRQVFTQKPAESSSSTERVL---EVPNRTPSVPTTPRTPVTPKPPNNKAATPIPEPPTPSPQVPKNNQNEVEMEDSVAP----------------PPLNLSMETQRVQREVT--------------PEVEE-EEMEQEQPSDRSIDIMEQE----GEQEEEPMEQEEEE----PVQVFANILAADKSKSPISASPVASATASSSNLQVGG---GGNKEKDPAGALLRDVAARL------EEEEE----VASEHG-SNRDD-NFSFNFFGQKN---GGSEENGSGNESEANFDFNFN-GNGSGDDGGSGG------AGGFDFLGVGSSDDNAG-AGASDADPFGFGKSSGN-GGAG-DMSFNFNFDGGNGDNEGGSGGS-GAGANNNFFNF-
>Cwaitukubuli_SYP4
MSFPTLQVRPNEKNPMILRAHEFLRQSNQLLERNLINNDGKKMLARMLTKMVAEAKAIYALDEKRTDAQKSVKLQEQLKNAHQTSVSVLEDRFVNADLARQVFEKKLDVQKKTSEIEHLRKSVQEKKLEIQREAEKNEAKVNSMRKANEEMAMRSAAILKHLETSDDVSKLRKMEEEKRKLEKVVEVLRDQEQALTDQIKTNKATLKAESKKPFKNVVIDCARQYKLCQSLTPKLQKSQRNVERLKKEEEACRANG--SLDETIQFDRSFVLASMERDTLGNVPTPPPSAR-VISSQKLAEPSLSAERII---QIAPKSP-------IPVPPSP-----MTPTPVPSTPRATVHDN---DVEMTETAAP----------------PSLNLSMETQRVQREIT--------------PEVVV-EETEQEK--DMSVDVMEQE---EREEQEEPMEQETEAQPQPPVQIFSKILTDDKSKSSISASPVASATPSSSILKVDEPKKAQNKKAKDQEALLHDVAARL------EEAEE----VLSDNG-SNRED-NFSFNFFG-RN---GG--ENGNSNESEANFDFNFG-VNASGDESNSGG------AGAFDFLGVGS-ENNAA-GGSSDADPFGFGKSSG--GNGG-DMSFNFNFDAGNGENEEGRGDG-GNSNGGGFFNF-

#SYP-5 alignment for indel analysis

>CBG04169
MVHLLRVLNSETEFNCIEQNNNLSTKKCRKLGRQQDEIVRSLCHLESCNLQVKRMTLITEQKSEKVKSEVEVHRAVAEKMAQRASASINASFEQVDLIRAINHLSLHNLSPITSISLSYDKCIEDSIHTENKLRSSIGEVTVSKDSLKSEKDSIMKIQQATIKAKGKAEKDILKLQEEVNRQNGIITAIQSSSSEIKNKLHSIRLDVEEVDGKRATSESELNDAEKIRDTVFQE--LESNEASTADV-ISVLNELYSKLQTENNVNGLSVGTLSDTDEISKLADELQSLVSENKDFPETDD-------ISETDSIGNLESSLASAKKEAKNALKTIEQMRDYSRQYAVINETLSRKKSGIEAVRKQMVENETVLSGLKAAGNSEKLSDAESRIS----KKEELFRQLEATKNDIPGPEPY----QQYQTPNQAAPS---KKHEKQTARALKRASIASGSTRNISTNVPQYPGIKLLGQENTDMESIPP---HRESSEQQN---KTMNSDLDLSISDDSATTQDESAINGIFSPLNNEKRAS---SPPVEFSMAAHMTEFSQRQAKMKAIQSIKNAEVSKDDI---------DQDEENESKLSID----LDVSAIDSEGEDE---DADDDD--DDLFAPDDED-MDQSAWGDDD
>CAFRA.g7319.t1
MNHQLTPLEHESELEGIAKINDLCEKRASNFERQKECIDRNIRLFEKCCSHVKRMATITNEKQWNVKETIERQARKTQKIVEDSAVLVESAFERIDTVQT--NFSLEGNIPTLPACSQFDNLIQHEQKVEKKLRKDLEDVSKVEKDLKKSLEDLKKQEDSVLKAIGKSEKQVAGLKEELKKEEGGLADLRKANAVNQKRLAEATEENESEEKKKAEAEEALKIAQDALIEKKENAGIEEQEVQEKEVELKNLENIIETLNSSVDFDPQLISMLPDFPDINEVLNEWGAFSSARKEKTASLAPLPSDATISDSDTIEALKSSLENMKKQKETLLENIEQMRVYKNKYLVASETLKRKKSGMEAVRKQIEENREILNNLKVTENAARP-----RVS----------KRLTSDVQN------------DYRTPNNGA--------SAKRIQTVKRVSMESGSTRAMSTTGPLYPGIQLFSQEESKKGNKAPSRKLTEEKEEDEEDDVSDLKDDSSLVLDDSGSTQDESAINGFFSPLKNNTVDK---EPVVEFSMLDHIAEFDKRQAQKRQEPPKKPS-----------------GEGEGSSEEE---------DNLDGFSEE----DSDEDD---DLLMKDDQNMLDVSVWDD--
>CsulstoniSP32.g16921.t1
MSHQFTSLENESELEAIVKINNLCEKRASNFERQKECIDRNIGLFEKCSSHVKRMATITNEKQWDVKETVERQTRKTQKVIEGSVVMVDAAFERIETIHT--TFLLEGGIPTLPANSPFDELIQNEQNLEKKLRKDLEEASKADGELRKSLEDLKKQEETTLKAIGKSEKQVNGLKEELKREEIGLADLRKTTAANQKRLAEAMEEDALEEKKRAEAEESVKKTKEILEKSKDNVAEEEKELYKKEEELKSLDDVMATLESSVDFDPQLISMLPDFPEINEVLNAWGAFSSSRKEQTATLAPLPANSVISDSETIDALKNSLENMKKQKKSLLGNIEQMRVYKNKYLVASETLKRKQSGMEAVKKQIEENREILNNLKVTENAARPP---------------LTKRLTSDVRLVE---------QDYQTPKNAV------QAVKRAVQTVKRTSMESGSTRPMSTTGPLYPGIQLFSQEESKKAKKVPVEKENEEEDEEEEEDISDLKDDSSLVIDDSGSTQDESIINGFFSPLKNNGVPLGK-EPVVEFSMTDHLADFSKRQAQKRQESAKKS------------------LDDEGESPEDVE-------NFDDSDAFSE--EDSDEDD---DLMMKDDQNILDVSVWDD--
>Cbecei_SP29.g12684.t1
MSQQLTSLERESELKAIVINNDLFEKKSEHIKRQRDSIASKIRHFETASSQLNLMATISEEERRKMKDNMEKRQPETHSFVQESIAFLNSGFEKLDASRA-TRRTLDVDNPALFITLPYDEWIQRTDKKMENLRVEFASLLENDASLETGREDMQRRVDVVSKSIGKAEKDTTSLKEAIVCQEGGMESIQKATADNQKKIQEATNEKAEEEKQKANAEEEIVAAEKIANELRTADQEKKEKDEKTNSQLSKLNDLLGKFSESTEFNPLLVSELPDDDEINAITDEWGAFNSTRKELAASLPELNAD--VSDDDTMESVLLDLENIRKQNLDLQAEIEEANDCKKKFTFVDELMARKKSGYDAAVKQVEQNQTILNNLR--NDAAKSLGEYTKTKSRQQKETDALRQLEASNQDIPKGPVYKPVLDDFTTPRGAIPDTMPIGNGKNPIQVLKQSSIESDFTRQINASGPHYPGIQVFSQETKKAESKALLENKVPEKDAEE-----DSLNDSSIRMDDSGTTQDESMMNGFFSPLKNDVPVARKPSPVVEFSMADHINDFNKRQAEKKNATDTVNPKRFRSEVL-------FDDDDDADSSLIARDPNPEAANHSDDEAEDEDDDDLDFDD--DDLMASDSYKDLNQSDWGNDD
>CNOUR.g8759.t1
MSQQLTSLERESELKAIVINNDLFEKKSEHIKRQRDSIAKMIRHFETASSQLKRMSAISVEERTKMLDNMKKKQPETHSFVQESLALLNSGFEKLDASRP-TRRTLDVENPVLSITLPYDEWIQRTEKKMEKLRVDLAVLLENEAFSKTDHDELQRRVDVVSKSIGKAEKDASSLKEAIARQEGGMETLQKATAENQKKIQEATDEKEEEEKQKAKAEEEIIAAEKVVNELKTAEQVNKKEEEKTSSQLAKLEDLLEKFSATTEFDPLLVPELPDVDEINAIVDEWGAFNSTRKELAASLPVLNDD--ISDDDTIESVTLELENIRKQYRDLNTEIEEASECTKKFTYVDEMMKRKKSGYEAAVKQVEHNQTILDNLM--DDALKPPSKETKTKSRQQKETDALRQLEASNQDIPEGPVYNPLLDDFTTPRGAIPHTMPHGNGRNPVQVIKQSSIESDFTRQINASGPRYPGIQVFSQETKKPESKELLENKAPEKEEEE---DSLLLSDSSIRMDDSGTTQDESMINGFFSPLRNDPVVRNP-SPVVEFSMADHINDFNKRQAEMKNAPDAKAKRFRSEVL--------FDDDEDDDADSSLIARDAEAVNQSDDEAEDEYDDDLDFDD--DELMASDSHKDLNQSDWGSDD
>Cpanamensis_SP28.g850.t1
MSKHLTSLERESELNAIVMNNDLYEKKCEHFKKQRTAISSMIRQFETGSSQVKRMTIVSEEKRKELKEDVDKQQRKTHSFVQNSIALLNSAFEKVDVIRS-NHRTLDFDNPALLITVPYDEWINRAQKKQGKLRSELAALSKANTPLKIEREELKRRSDVTSKAIGKAEKNAFSLREEFQRQELGVANIQKASAANQVKLQHANDEKEMEAKKKAEAAEEIIAAEKVLSDLQKSEQLKEEEEGLLKSKIAVLESLYAKLAASAEFDSQLISELPDDDEINRIVDEWGSFNSARKELIASLPRLDVN--VSETDTVDSLQSVLASVTKETTELQREIEQVNIYKKKFIIAEEMMSRKKSGYEAAIKQVENNRNVLNKLKTVASTPKPVAKPTKTRSRQQKEEDALRQLEASNLDIPKGPTYKPTTEDFSTPLHPAENEV-RPSGRPAIQVMKQTSMESDFTRPIDSSGPQYPGIQIFSQDTKKTESQAQPSNIVPVNAKAN---ESPSFDDSSIRMDDTGTTQDESMMNGFFSPLKNAPITREP-SPVVEFSMADHMNEFNKRQAEKKNASASVKTKRDVSENP-------FDDDDYDDADSSLIAPQKQPEPVGLSDEEEV--EDEDDDD---DLWASESQN-LDQSAWGSDD
>CDOUG.g13932.t1
MVQLLTSLENETQLKSIERQNAYFEKKAMNFDRQREEIARSMQNLHLFNLQADRMTSITKKKLTDVMIDVEKHQAKTHEFVQQSNALLITSFEKVDFVRS-ENYRLHCGVPSFSIALPFNEFIAKAEETECELRSSSLEMAKLDDALKSEKEDLEKSHNSIAKSRGKAEKEMASLKEEHQRRSGIISDLQNSCVVNKKMISETTEEVCAATTTVEHLNAEIESARQARDSSLHEAEKISSLLENEEV-LPKLKLLHSNLEDGNRTD-VSIEAIPDCEEIAHLFGELE-LNKEFANTSQFVP-------NSSSLVVSNLEVSLENIKKKTKAVLKNIEQMKDYNNKYSINVELLARKKSGMETIKKQIKDNTAVLARMKVTENAVKPSDSESRNS----KKEEVFRRLEASRNEVPGPEPY----QPYLTPSHNL-----LNPSKLKAHTMKKVSSGSAATRLLGKSVVQYPGIELV-QKSLKNTLVP----RKGTSQEQN---ESIMSEDSSLISDDSGTTQDESMFNRVFSPLGNEKLDS---PPLVEFSMAAHMNEYSQRQAYLKSSLPKIQ------------------KNDVNEKPALGS-------SAIDSDGEEEIEEDDDEGNDDEDLLAADDQEEYDQSVWDADD
>Cnig_chr_I.g1060
MAHLLRVLNSESEQNSIEQNNNLSTKKCRKLGQQQDEIVRSLCHLESCNLQVKRMTLITKQKSEKVKSEVEVHRAEAEKLTQRASASVNASFEQVDLIRAINHLSLHNLGPVPSISLSYDKCIEDSIHTENKLRSSIGELTVSKDNLKSEKDNMMKIQQATVKAKGKAEKDILKLQEEINRQNGIITAIQSSSSEIKSKLHSVRLEAEEVAEKKATSESELNDAEKIRNTVLQE--LVSNEASTADV-ISVLNELYCKLQTENNMSGLSVGTLSDADEISKLADELQSLVSENKDFPETDD-------ISETDSVGNLESSLASAKKETKNALKTIEQMRDYSRQYAVINETLSRKKSGIEAVRKQMIENQTVLSGLKAAGNSEKLSDAESRIS----KKEELFRQLEATKNDIPGPEPF----QQYHTPNQVAPS---KKHEKQTVRALKRASIVSGSTRNISTNVPQYPGIKLLGQENTDMESIPP---HRKSSEQQN---NTMNSDLDLSISDDNATTQDESAINGIFSPLNNEKRAS---PPAVEFSMAAHMTEFSQRQAKMKAIQSIKNTEVS-------------KDDVDQDEENESKHSNDLDVSAIDSEGEDE---DANDDD--DDLFAPDDED-MDQSAWGDDD
>Ctribulationis_SP40.g10820.t1
MSRLLTSLENELELKAIEKSNNIVEKQCANFERQRNEIHRSLRHLASCNSQVNRMALITKDKSAKVRNDVEMHLSEAQKVAQQSFASLNSIFENVDMIKAIKHLSLHYGTPVLTITLPYDERIQKSIQEENNIRATLNEISLLRNDLNTDKESLAKVQQATSKAKGKAEKEMIQLQEELQRQTGITTQIQSSSTEISNKLQSIKEQMVELSDQKTAADLEMRDAETIRDERLQQ--LSTNETSTAES-LATLDDVYSMLKADTFSDVLPNDSLLEMSEISQLFDEWKSLTAENFDFPQSDA-------IFDTDTSKTLESSLGSVKKDVKQTLKNIEQLKDCNAQLSTVSDALIIKKSEMETLRKQIAESTATFTKLKVTENAIRITDSESRSS----KKEEILRRLEATRNDVPGPVPY----QPYQTPSQVAS-----KDDKLTAKLIKRSSVGSGSTRNISNTGPQYPGIKLVVQPSTEETPTS----NKDVSEDLD---VSLNVDNSSDFSEYSGTTQNESIFNQVFSPLGNERQDS---PPVVEFSMADHMTEFSQRQAKIKAKQAFEEA----------------DVDVDKDEEIEVKPMDELNISAIDSEGEDG--EDFDEED--EDLFAPDDQD-LDQSTWGDDD
>Czanzibari_SP26.g2503.t1
MAKLLTSLENELELQAIQKNNNLAERQCANFEKQRDEIYRSLRHLESCNSQVKRMGLIIKDKSEKVRNDVEIHQIEAQKVAQRSFASLNSSFEHIDLIRAMNHLSFHYGSPVLNITLPYETCIQAAIQEENKMRSTLEEISILKDNLNTDKECVAKAQQAILKAKGKAEKDIMKLQEELEHQNGITSIIQSSSTEINNKLQNIRKQMADYASNKAVVELEMIESEKIRDALMLQ--MSENVTSTVQT-LATLNDVYTIVTAGTPADVLPSSNIPDFEEISHLFDEWKTLTAENNDFPGLDA-------IADNETSNTLEASLGSFKKDVKQIVKSIEQMKDYNAQLSVVNEELMEKKSEMKNVRNQIAENTSVLAKWKVTENAVKITSSESRSS----KREEILRRLEATRNDIPGPVPY----QPYQTPGQDGKSAK--DDEELKTKVLKRSSA-SGSSRNISKTGPHYPGIKLITKESAKTTPSS----HKDVSEESD---MSISIDNSSRISELSGTTQDESQINGFFGYLSNERPAS---PPVVEFSMADHMTEFSQRQAKIKANRGTDV-----------------DVDDDENTDVEVKPLDELDISAIDSDGDDV--EDLDEED--NDLYAPDDQE-LDQSTWGDDD
>CSINI.Csp5_scaffold_00856.g16151.t1
MAQLLTSLENELELKAIERNNNLAERQCANFQRQSEDINRSLRHLESCNSQVRRMALITKDKSAKVKNDVEIHIAETQKIAQRSFSSLNSSFEHVDLIRAINHLSFHYGSPVLAITLPYDECIERSIQEENKLRSTISEISLPKGDLSNEKEGLAKDQQAALKMKGKAEREIMQLREELQRQTGIASVIQSSSTEINKKLQSIKHQMKEVTEKKTKAELEAMEAGKMRDELIQQ--ISENGTETTKT-LTTLDDTYTVLTSDTTSDDLPFKNHPDLEEISQLFDEWKSLTSENHDFPEAAA-------ISDTDTSKTLESSLGSVKKDIKQALKSIEQLKDCNAQFSVVNDELLEKKSEIESMRCQIAENTLVLTRLKVTENAVRISDSESRSS----RKEEILRRLEATRNEVPGPGPY----QPYQTPNQAAPS---SKSERLNAKNLKQDKFFTGSTRNMSNSGPQYPGIKLVAKPNADASPIA----QKDITEDLD---GSINLDNSSIISDDNGTTQDESAINQLFSPLGNDKQAS---PPVVEFSMADHMTEFSQRQAKIKAKQSGMGD----------------DVDADDEDDDEAKPSNELDISAIESEGEDV--EELDDDD--DDLFAPDDQD-LDQSAWGDDD
>CLATE.FL83_17277-RA
MARLLTSLENETELKAIERNNKLWEKKLANFQRQREEVSRSVQNLEACNTHVKRMAVITKEKLAKLKSDVEKHKNETHETVQRSNAFLNSSFEQVDFIRTNQHVSLHCG-PALLITLPYDSCIESCVQAEKNLRKKLGEVSMVDEKLKSEREALLKDLHSVSKAKSKAEKDIVNLKEETERQTGIINALQASSVEVKSVLREATEEADKAIEKKAKMEEEMKKAQQTLDDLLQN--IPTTESAKQSI-LADLDELIVNLKSDSPIDLSSYTNLSECEEILKLFEEWRTRQTENSNFSQPAD-------VFDTDTPTSLEANLENVKKQTKHTLKNVEQMKEYREKHVCTSEMLKRKKSGVEAVRKQIDDHTAVLNSLKVTEKAVKSSGSESISSSKKEVKEELLRQLEATRNEVPGPEPY----QPYQTPVRIAST---KGNAKLNAKTITRVSAGSGSTRNMSINGPQYPGIKLVAQKNNVDTPIP----RKVSTAELDESANSVNSEDSSLISEDSGTTQDESALNQLFSPLANDKRVSPPTPPVVEFSMAAHMNDFSQRQAKLKASQKIKEH-VDVERRRSKGRNVDFDAEDENDKRIFADES-ALDISGVDSEGDEE--NEEDDGDEFDELFAPDDQDSMDQSAWGDDD
>CREMA.FL82_07983-RA
MARLLTSLENETELKAIERNNNICEKKLANFQRQREEVSRSVRHLEVCNTHVKRMAVITKEKLTKLKSDVEKHKNETRETVQRSNAFLNSSFEQVDFIRTNQRVSLHCG-PALSITLPYDSCIESCVQAENNLRKSLGEVSMSDEKLKSEKEALVKDQHSVSKAKSKAEKDIVNLKEEIERQTGIVKTLQASSIEVKSVLREAKEEVDKAIEKNAKTKEEMKKAQQTLDNLLQT--IPTAESAKQNI-LAELDELFVDLKSDSPIDLSSYTNLSDCEEILKLFEEWKTRQTENSNFSQPAD-------VFDTDTPTSLEADLENVKKQTKHTLKNVEQMKELREKHVCTSEMLIRKKSGVEAVRKQIDDHTAVLNSLKVTEKAVKSSGS-ESISSKKEVKEELLRQLEATRNEVPGPEPY----QPYQTPVRIAST---KANAKLNAKTITRVSAGSGSTRNMSVNGPQYPGIKLVAQKNNVDTPIP----RKVSTAELDESANSVNSEDSSLISEDSGTTQDESALNQLFSPLANEKRVSPPTPPVVEFSMAAHMNEFSQRQAKLKASQKIKEH-VDVERRRSKGKNVDFDAEDENDKRIFADES-ALDISGVDSEGDEE--NEEDDGDEFDELFAPDDQDSMDQSTWGDDD
>CSP34.Sp34_10151900.t1
MSLLLTSLENDTEMKAIGRNNNLLQRKCSNFEQQREEICRSMDLLEMCSSQTKRMTAITEGKRCGVRDEVKQHQKRTQKFFKESVTTLNSSFEKLDSILTKNHSSLHCGSSELSVTIPYDACIQEMLIEEEKSRLKLEEIAKFDDILKKEKEDMEKIHNTTAKAKGKAEKDMTMLKEEIEKQTNIGSEIQKAVMESQKQMSLAKDDLSKYTILKTKLEMEINEAKQDYEEALQK-NVVSGRLQASRDDLATLDEFFAEVNVDTEVDIALLSNLSDCDLICQLFNELKSLRSINS---------------IDSNSLINLRSTLEDLKKQTSDAKKYIEQMNELNSKYEETKELLARKKSGIEDYEKQIEENTITLNALKVTENSAKPLDAVKNKNS---KKEEVLHRLEATRNEIPEPYPY----QSYRTPIRVNNESD--DGPKWNARATKKISVGLDSTRSMNSAGPLYPGIKLVHPKSPTHTKTIPSISNRVISEFNE----SAVSEDDYTDSGDSASTQDESAIEKFLGPTGNNKTGL---PPFEEFSMADHINDFSKRQANKKSAIEDQKILNGTDS----------DVEDEDDLDTSLFIQKKSEI-VVDSEGDNELDDNADDDED-DDLYVPDNQENLDQSTWGSDD
