# Supplementary material for: Unconventional conservation reveals structure-function relationships in the synaptonemal complex
Source: eLife. 2021 Nov 17;10:e72061. doi: 10.7554/eLife.72061 (PMC8598163; doi:10.7554/eLife.72061)
Supplement: Figure 4—source data 2. [file elife-72061-fig4-data2.txt]

#SYP-1 candidate protein sequences
>CPLIC.g8327.t1
MKNPIKTAAQTGQEMCDSIRDQKLTEKSQLESLNNRLINIIEKNYSLLAQIKSNQHLINFLGNIPIRLRERTSSLYDVESKSMRVFLTENKDKLNNYNLKIKKFEKEYSDHLDRRNTSVKIIFNNRDKNKQMIFNLSKIEAQSIYYKRLINESEQQARRIIAENTDLKNKLKLLSKNIKQQRNDIDDFKKKVEEIKGKLKATENTNTTKLCQKITSFNFDEMTGNNTKKFHIDLIHSADKIRKTIQIAIEESRKQYEMWYREKKNEIQQKARPNVEEEKVIVLRKEYRDLTSQLSSSERKNQYFQDALEEIKKTIIEERNINSERLEARFNEERKLGEQQKKLLFDIEQIDINNLKNEIQTFKRIIEKSESGGPRAF
>CPLIC.g4338.t1
MSNIQDDMAFHYTAATPAPRLPIIDEIQENNRQEKETLQKLNNRLESYIERVRSLEQTNRELIGRLQSVRGSVGPNIFKYKEESFSKLKIVRKDVETSHRTSIEKQVKADRLERDLEILRERCTNLDRQNRSDHSKWEDELRKAEQELHANKARYEQALEEERRLNEEQELLYAELARANDDLDTAIAEKLYIERSYELDTVELEFISKINETDLREVQSLLAFSPEEVKGFFETELQSAISEIQREYDHIMTTTKTTLEMKFIEDMRRFQSSIGENDEINRKREEEISRMRSSIDDYRQRLIQLENENKRLEDQVAREQSEYEAEARDYNLEIQRRDESLKAMREDCELLIAELEQLLSTKQMLNSEIELYRRLVNYEETRMPQQVQKVNTDVIISRCDKEGRFVTLENISQFAENIGSFQIERVIDGVKAFSYTIVPPCVIQPGKTLTIYAANAGGVHSPPNTYVMNDRPSWGTGRKVETALINREGKKLDVLSHIHYQ
>CPLIC.g6129.t1
XEIREEQVIPDERIVEGQEESGEENGEGIVEDCPVTHREGNYEESEIEEEGHKESEWEELENHQEKKGIGSEDEVEEMESSSETEDKILLKTNANFPEENEKDNASYVQKQDNKYYNIEEIQLIPEQEARMVFFSIDTTKNLNENEERKVFSANEELDSLYQSKETEQEQEEQKVAPENQVYNHSHSLIPEAFADRSISEHSPNIESIESLENNSRLSGNCSIFKADEIENLENQYQSESQNLARNCDIIENKDIEEKQEENELKIEEVNEKDKNGYNQNLNKSKIEGDETEVLRIEEEAEEKIKKKEKKKSEENYERRQEDEERIFVERRQEQMRVEENTKEGISNENDEIADNAKDGEETGMQNVQNQGGLINQANLQRIKLVESSEIQLQQLPLNSFGTFGLSTNLEQIFCSSIENDNGAQTISKEEGNSTKNSQLNELLNNNLDEEKQEEEEEKNFNSQKRKLKEKEKNEEEKQENESKVEESEEGRSKTTENLYEDQDDYKNKKEKNKEGQKVTEEQEKYGKMIEEECSHKEAKREEIENMNSDKEKNKNDEGQIFIEQEKDRETEGKREKRKEKTENYEEGGEEDKEEDDHDGKKEENRESGEEKRAEPLKQIKDKDQESKKEEQRREPENENQKKTDDDEKQKIVGNVGREEEGKDEANSTTSQQKENEDNELDEVSLSNQTLHFTEVNDSSANCIEENSTEGNSNAQGTDEPNVTVSKDFKTPPHFLEKNVAFYNDNNDDMISIADTVDTAVSMAHQDECDFQDSSNGNLGTKLKESLDRSLFDENLPSTSSAHHMFPRTYSPEDFSIVPASDSETNGCETESIYSFASSISDLIPVPSVGSEMLYIITTAALSFLNDPPPPPNDGTITSVNDSNSDEKQEND
>CPLIC.g4887.t1
MKSTLFLLASLSIFAHSFPAFPSFDPSKFKNVVVTSSKSNSKSSRNSVVSSNTSSKRVESADGKVFEENLSNASNKTDGMDVVANMKSTDIQLENGTKVHESQKNGHGVQVEHVLEDVKKSKKMIDGDNVQEVKQESFLNSNKRAEDTINQNQTMIDDGHGNFHNSTNSHEVKKESGSLVNNTLNEERLKNKDGESLKRRETSINENKDRLADNTKNYSLTKDADGNQHKLNKVNYKKDNKRDSKHSSSDLEDIKKANGEREKRLKKKEKSSREAVKSDVLDYVDEEQNSDGTFNKLTVVVDKYQKDAADKNLEQELSEKVGQDGSIEKNAKSKLDESKEKSAYDERMVKHSRKNKDGSMLDVKNSTLDATSEGSRTNKEEELSFSKDSQGNSKSEHRLNKKNKKHNSAVSNGSSQQKRTGSDGSIAEIDLSRKNERNATSSDSLNLHHQLEENADGSKKKTENEVATKSETLNEDIENSIKTRNVDGKGNENNTLNMDKYTRDMNNKFESKVDTSLQVDKDGFQNVASKRINTTNNSDDENSRQQALINIKKADGTSKMMNNESSQSNSSKLNKVDKEQYALLTSKDKNSTSLETSSDFDENNEKKSAAMVDVFDVNRGGNRSIKHTDDRVKKSNAKGSAKSLSEFSKDSSGNEMRKDESSNVLKKDYLATDDKNVDRVFATDKHGAMYENVKSKIRHEKDSVESTHRKKEDSKSADGTVRKVDESSDKSKAAEKVSNEMREATLLQTGDGDMTQRVKEQKIVNNKLEQNEEEKKANLLKNKDGSLVEENKDRKLNLKEQQRLNEENQKTQEFINGNYLEQSSGKQQSQDYRDMSSSLNVDSKKVASDGKVDEEKIRQSNEEKKNDLEKKSHQEERMFNN
>CMONO.g7609.t1
MENFFARYSNLKSGIPKPANDINLALQEKRKDNVEAMRVARQKERVSIEERERKTQQKEFRAVLAKLSEYNNLKNSWLRTIENKKSCIQEKNSDIENFSTEINRLLGVDGKNTEYLDEVRRQSAELRAELVQQQAAAGQKLADANDENKTLLAELEQFKKQVDHNDQVHEGMRSVLLKEVSSMKEKDTTRSSVKQKKHQLVDYNNKMSDAMQTIKDLEKICDGLAQGVEKKSKLKVLQDEVIQLNKKTDQLAMVLEGKPPTVFEEQHVEMPARRTDDDFQQIRDTLPPVLRKSTRHSIDIFAEVIKAPQQGHYATPPILNPGVSLTNFNPASTSTPLPIPIRARKQQPSRRGRPAAQPNKKVSGRGKGKQRK
>CMONO.g15752.t1
MLYCYAISGAAAAFAVSKCAVGSRQEVHRERKLSHRPPEVHKSGPETRSIRSSKQHKERLSKSKRGHQRSLEKKNEDDETGVKPKTRKIAVEDRTQISQKSVKSTKSAKSSKSRKATARPIKEQSEKRSSMKSSKSKGSRKSKKVNFKERKSEDSDDSEKKQEKSKKKRSSEKSSSSKKPKKTKLDKIDAQKIKDLEKEKCREAELKRRQEAILTNNQAVLDEMNQAENEKRLEIERREQAKLLKLERKSLEKRLKEDRKAREEQLRRDEKRMERERKRKDDEFRREMNERIVVDKLRLKAKSSSKESNRTPNCSKESSADKSGKSKKSNDSSLKTAPNTKSEEMSTAKSSWKSQKSNKTRTPSSKKSLKSDKSHKSDALRSPLERRAKQHQNQVTGRMVDSSKREKKENLSKKSTKEVHSKS
>CMONO.g19512.t1
MHYASTMLGRSRPKRVGPRPKRSQSVPELCSGVVGCCGDSSSPDAELRQEIRPLFPVPAQYPRPKAGLRATPSGPVTMVFISFPCFYRKPCTARNPVCSEAPPPNSLVECRLEAAMLDYEYALRADQSRWQQQRKTICRFDDELERLQQQKFSTQMQNQNTLIALNSQWQTTLQQIATSDAQSREALLREHNAHLALLAQHHQDDAKRARLEMTRLRADFREKSQQMSAELNNSREQRRADEREHEELVLEHLKETSTRLKALQEELSQETIDGEQRITQAQRRVIDVQKRMAESMLHVQAAAIHDNKDDVFYLQVDEVRVACTGVQRIWPIWLREWAIYNERGGSEENKRPVLKISEQLQQELNKLWSKCSNVLLVLPMSVSLTSDTRTTFEGLMTSVQNMTSTLRMTLSKFHAKFTWSPEETPAVFDSLSSQFRELTDVGSRIPYQPPSRVIDVLRNSSMLTGAPDNRWNRLY
>CMONO.g12095.t1
MGIEEERRKMRRKKEENDEQLARKRSEYERERENAKDELRKAKLALEEAIQKLKNEQAKRVDEEKKRHRQFCQGLAQSNKKDVERLEKEHEKIMKEKQRELDDECKRNMLIVMEEHERVMQLQNERREANKAMFEKEISALEEKFQLEARLHDEEIHTIRASHDTLELAKQAEHEKKLEMLNSVRQLLIANHADKNVQSLRKCLEYVSKSSEEVNKAYLKLQNKCILMQEQVESSIAVEKEEIESAARCSEQLLGKLRRLGRDADAAFGEVCRSNVLGETKDDMKKSLQDIKKMDFEMSVNPRPMFPEDIPIASNDPLRKYINKMRRARQERDSGLTAWLESSKRRKEEKDLLEASYQRERSKAAQEYAKSLHDEQKRAADREREHQREIGQLKDKARAVEWATKARDFRIIKATTGLSDAHNFELAVQEFRFYKRTIDDRHSYLVSAILDMDASRTHFDFDNDSNWNTKKDRLEQVMFLTMEAPLRAILDELNGFNTSCLEEWNSVKATSLNDHVNRLNDFIDEICAAGHAETEHAALAVKVTFIPF
>CMONO.g12094.t1
MKTGKSSERCRALWTMLRENLEKAASLELMRRVEQNTTSSSDDLMEFMRHDRAVQQMKIRRLSRERVSLLRKMALQALRGEREKTKLMQDFQSKLVAQEQANNDKCMLVERKILKMQEEKIAGVDELKAALRKMKTDNAQQLLFIKEAVINHEKIQSIDFKALTAASEKLEQLYSELDYAKANYQKAPLIDKDDSRKGLYAITAKYRDAVSEITYSLTPKLEECISDLPPEKAQGFQDLLQRANLSAHDILCALSNPLEIAKSASLKSITDLMEDLNSTLGQFEYDVASVKNETFMAIEVQMGWFSNAVDYLTGEGERKAEAARQKEQREKKEREERQRAYEENERRKAVLRRAAERIQIEEQKRKDEKEMFERRKKLDEEVNKANAQLLVKKHEAEIALQKKKAEEREREEAMKKKLEEENMRIRVENENEKKRLFAQNQKRIAELTAETNATSFEKSAEISKQGNILVQVEKTRQKENKENFYRVMDTLRTNMENVQHAQNEELQWAQEKQNEREEAHERELQGRMNNLKSVNSILNASFMDRKTKAMNDRLKLVHSSFSLLSNEFVKFNKELDYLDAKSNNEKILPEDFVRAAKIVKKTVECHQQLRREAANTQTEISRNVAFTDNQKLALKEHENLPKGDEVMAVRSEFERLQVICIMLPIFRADALSNVLDNSSTFAISA


#SYP-2 candidate protein sequences
>CMONO.g19025.t1
MSKSVSSDQAFVPKAKMEEDASGAGGGIHVDGVEMVKLALKLGDGATGNSVPSGTAAPVVEGRGRGGGQVLDPTEKEPLMVGPPLVRPLAIDQKPTFTVSDAKMVRMDRILRNKRKSEGARLNVVSTDGFPPRRPLQQQENPAPPLLPKPLKEKKGIPEVVKAVVLDRDRARAMLSKAMALEQAHAAAKALRKAAAEEEEKLNNERRRRKSWPT
>CMONO.g16490.t1
XDAVDEIEQRVVLADPTCKYAARLQHAIGEVTNGLEDKYNVTSELNKESHNARIFVNNAVMEAEKERKQREAARAKEERKAAGGNDLPKLVLDEYQQQAQDVLDQPPTSERANKVFSQAPTVASLKRIPAIIKDDEEDLEEIGDIIESGLCNLSALSRRAEANKKEAGPVAERRFEREWATTAFYEDVICAMKVRGDKINP
>CMONO.g11928.t1
MSDREVSEVLKHTLEQVLEMIKGMKSAKLRKQIVQLVGNAIKEDESQKRARLAKELSGTHMHRINLFFSVFFASEAMRKMQAVNTLRKAQCADAQEANAAALRSEVVRLKSQLWSTKKLLNSQKGDFKEEQQMALQRWAGKKEALKKEVSELKKKGSIEGKMERLSKKEQVRHAQERQLKRKLATQSKLVLKRTEELKKARLELSSNPGTPY
>CMONO.g9368.t1
MDPKREHAGRLQHAIGEVLNGLEDKYNVTAELQKESNNSRIFVKNAVLEAQKEAAAAAAVEQKRREASGWNEAPNLVLDEYQQQAKQFLEKPPASEDAIKFISEILPTIAHLNMIPDFVKDDEEDVEEVADNMELGLSNMKVFSHRAHFNEIEANEVSGKRYEREWATTAIYDDVVVDMKMCGDIRSTRLVHIRTAFRRAENF
>CMONO.g8369.t1
MVLVHGMSVSVDSLEKLGGANAEEVDGLLNEKATSTAGRCRQVGDSESCLQRLEAKNCKPKAFIGHEVAGVDLLTHHGDDLDVMTSTEVWRIRRRALESGRFESKKYCKVVNNSLQLLNNPSRDVRIDIVNVVEKTQTSVMWLIQNRIVDVNSELRSRASVEKLHADKRDSFDVICEPDVSTSHHRILAKTGTDLKAPQC
>CMONO.g4050.t1
MSDREVSEVLKHTLEQVLEMIKGMKPAKLRKQIVQLVGNAIKEDESQKRARLAKELSGTHMHRINLFFSVFFASEAMRKMQAVNTLRKAQCADAQEANAAALRSEVVRLKSQLWSTKKLLNSQKGDFKEEQQMALQRWAGKKEALKKEVSELKKKGSIEGKMERLSKKEQVRHAQERQLKRKLATQSKLVLKRTEELKKARLELSSNPGTPY
>CMONO.g6430.t1
GTQSLDELDERVFLVGGDVERRRDDVFVVFVDLVDDFEERGGERCELSLCWVGSVLNLDVLFLESAMKFELEILGLMKQHGRNAQKIAKDMRSQLREGTFNKKSADRLLEETDLLVDGSYCLSDIFRKMDDEQLKNDVTWLTGYTNDAHEVGVADDADVTTTNLHNYANNLLGLLITFLELIDDEIQRPRGANGRRWT
>CMONO.g3875.t1
MDGWKRMFGLGTSRRKEVSSDEVNETKTTNGRQFEPEKERTSPPPANSVIQFLLQPASLQPEPRDRPQQEKKKEKKKKRPEEMQKKFEKNQQKLSEATALNDAATLISAQFATAQNNIKASFRRNDVENTRLKEQQAAQFNELSAHIKLYIDDETRMENDINNMLKLVDVNNSLNFFARVTQYIPEMLRVWTRRA
>CMONO.g2305.t1
AIKLAKLELEQVDDYRGRELKDETLQTAAQISKQKQKQKANENEKEKESSGVKTDPEKKKKDEQSKSKTASNVERKIAGKDEKKEEEDDQKIDDEMKKMSAAKVEKGPPCIASLKSLFEIVHDYDPFCSMCDYYKLYKELVERIPETKESFSLFGFLSNVDAVYGKHRTVNPMEKLSMETKSEKSQQKMKQPKKKVDSTGLAGTKSTHFF
>CMONO.g3865.t1
MNGQEQIDAQQRVCNKFMDFFKMRGLQAPQAVIDGFRAQLTSFSEMANSIHRQASEAHEFKAETASKVQHPTRGQTRGEQAQKDENSAELAMFYDRSFCMNGKVYAYANFPYKSAPQRPRKAHGEAATGKRRRVVESSDGEDSNALKADSALVKKPKTMRRAKEGKRPKTMGRKVVVGRKAAKGEQSKAVSGMTLRTGKKLCHEF
>CMONO.g1994.t1
MQRVFLLALCCSAVVAFPLTSTEEDAKEQQELLKGLNEMDQKLAKVPDATLDLGIQMITILVDTKLTKDQKTTQINALLDGKLDSVRAEELAAGRAKLSQALDLIDYAEELFNSASEPVRNAQLGMLELLKKREFYRGMTVDQRLQAVNAIFGGLTKENNEEFNKIYQQILQKGIDMHLIEVSIRAVTGGYNSNEN
>CMONO.g20116.t1
MSATSVFALFIILSATASAYWFNGRPDAWMHQQDLEPSLFGDLPPNSPTTQKVDEKKPMKWTKNVAKVVKSTSLSVDEKHARIHEIIRKEGLSVKKKLSDMKKHIDSRKAELRRRLGSAYFQLQLLPLQVKSIRRGHLPPTSTTPVAPNEKVPPFVEPSTAPSAIPLVNTDIHRGQQERMGFVEMKPIRVSSNNDYIEI
>CMONO.g797.t1
MEPSRYQLMDINYLRDQTTISRGTPTARLNLGVDDNIGVGEDVFTDATISNKSSITHDDQTFCVSTFPPCAYNSDNVGTTIGNKSSITHDDPTFCLSTSPPCADNDDTVDMPTVAEILESRRLDGVRKRIGSIQRTRKELYKSRTSIETTIKWINDNLQGISATKDFLLSRRLAETTTLADVEAKIKKHNDDETLAQAQLK
>CMONO.g17730.t1
MLSIFIALLAVFPALMLCGGKKKDSKSKSQVQSSKMAAPNSKVGAAPGAPPPAAAAAAAAPAAAAPEEKKEEEKKEEKKEEEKKDEKKEEKKEDEKKEEKKEGEEKKDEKKEGDEKKEGDDKKDEKKEKSKKSKSKKSKKSGKSAKKDAEKKDDDKKDDKKDDKKDDKKEDKKDDKKDAKKDDDKKDDDKKDDDKKE
>CMONO.g18345.t1
XEQRVVAADPKCKHAARLQHAIGELANGLEDKYNVTSELNKESHNARIFVNNAVMEKVKERKEIEARAKEARKAAGRNDLPKLVLDVYQQQAQDVLDQPSTSERANKVFSEGAPTVASLKRVPGIIKDDEEDLEEIGDVLESGLSMLSALSRRAEANKKEAGPVAERRFEREWATTAFYGCAWAACVHDTSKDTYPPSFWAGN
>CMONO.g17467.t1
MFVGQRRNISYGVIERRVGRRDGAWAVREIDFLVTRVIELPLAEIERNSRTKDACRQRHETLNNEFSAFGSTAAFKGFKGGQEAKLTNNRTEQRESDISDPDSRQGSEDSVVVIERKQTKTTQEEKRVNQVLRAEVDNRFDFSGIKGELIGCREATQRQTAMLQSFLNKLAEVDEQEGESEPNAVEQFDGLSADQNIARSAAE
>CMONO.g11796.t1
MASIESVYDGSRSAMAAGFPFAPDGILVWERASEPRAPQPAARRIFVNPRSRDRINVLRQRRAANLNVNAPRAAPVVRRQNFRNQRFVAEYSKRHRSTIGRIAEDVPFDQEDDLQKLREVEMNQVMSAAREAISNPATSPGTLKKVMHRMESNFAVLAEDQKLTNKAMETTADRKQELDQNVAEMSKIRIDVVRLHTNFGN
>CMONO.g9671.t1
MAYPDARDDFERKVLARAEIKRLTSVIGILERKLERMVDLKKMSDKTTSLEKSIDDFYCESEKRIRILETAKSARESSVATDVSEPMPTVFGCSESLNALLNCVWDIRRGVRGLDDFQTLSLRVGGGPSLSKIDSVRKELTNIACAAETIATQYAVHSARRQQKLTERACTTSSSPRTSASGNTETFSFSSLKLGG
>CMONO.g11060.t1
MVQKGLMGLERLLELGEIRRMGRILALVLRIRNLLLRFVGLVQRKVQTAVQKKARKMVQKKDLKKDPKKDLKKVRKTAQKKVQTTVQKKARKMVQKMVQKKDLERDPKKVQKKVRKMVQKKDLRKDPKMDQKKFQTMNQTTVQMKIQSKGPTKDLTLRKVRVQFPTAPMVLLMSHRLLLLALLELFPCQELRLKPSTLR
>CMONO.g7055.t1
MTDPATQKTFADAPSMLQSAMQPKTAIPPMAKDTEVTCMPVDFFQLRNQVELKKQMEKKKEEDEKKKEKDGEKSAVPKTGTPKTAKDGPSMIILSPKLPTSSPIPATSPIDDKIELDKNMDNNSRERSDFKETERKARSVRKRFDSKEKQKNQQLKKASQSSRSRVRVPNKSEFKRDVSQALINETLRLMAKDDKDVCFFAFGAFKSYGKPFQEP
>CMONO.g11625.t1
MHFICWDTMNVVLKYCCCSGEDDEGLPYRPLGSDVQPVRSVPRGRGNGVENGYAYAYANNGADFTDHATPPPAPRKTREQEERDALDNILETTQHSIIEVGHGENQKLEANELINRQRKYTEMIRVHDVELSNDPQNRTDFPEALLSVRLASGVQVPIQPERVYYYKMPSGDRIMTRATKSSPEQKNPPAAMIPSPAFLQMLESGAHEVSNACKAVAIEHKTDLVVSMDF
